# Supplementary material for: What properties characterize the hub proteins of the protein-protein interaction network of Saccharomyces cerevisiae?
Source: Genome Biol. 2006 Jun 16;7(6):R45. doi: 10.1186/gb-2006-7-6-r45 (PMC1779539; doi:10.1186/gb-2006-7-6-r45)
Supplement: Additional Data File 1 — All proteins and their classifications (PH/DH/NH) All proteins and their classifications (PH/DH/NH) [file gb-2006-7-6-r45-S1.txt]

YEL009C DH
YDL116W DH
YDL165W DH
YDR167W DH
YPR086W DH
YBR279W DH
YDR443C DH
YPL140C DH
YNL243W DH
YOR076C DH
YDL160C DH
YLR442C DH
YGL240W DH
YGR104C DH
YLL039C DH
YMR186W DH
YNL093W DH
YKL104C DH
YDR448W DH
YKL095W DH
YHR041C DH
YHR086W DH
YNL298W DH
YLR191W DH
YER125W DH
YDR192C DH
YPR178W DH
YER022W DH
YLR117C DH
YHR099W DH
YAL032C DH
YDL140C DH
YGL061C DH
YKL139W DH
YML064C DH
YPL218W DH
YNR052C DH
YOR244W DH
YAL041W DH
YKR036C DH
YAL016W DH
YFR028C DH
YBR274W DH
YER081W DH
YEL037C DH
YCR093W DH
YML007W DH
YGL161C DH
YGR086C DH
YOL068C DH
YDR212W DH
YDR404C DH
YIL004C DH
YKL203C DH
YOR106W DH
YMR236W DH
YOL051W DH
YDR188W DH
YGL137W DH
YJR042W DH
YGR074W DH
YDL002C DH
YDR099W DH
YNL161W DH
YPL031C DH
YFR021W DH
YLR310C DH
YML065W DH
YGL190C DH
YDL005C DH
YLL021W DH
YOL149W DH
YER165W DH
YER173W DH
YPR072W DH
YMR273C DH
YFL017W-A DH
YDR311W DH
YKR001C DH
YBR253W DH
YPL151C DH
YMR304W DH
YPL161C DH
YLR229C DH
YMR125W DH
YLR452C DH
YGL115W DH
YBL026W DH
YFL038C DH
YPL240C DH
YGL172W DH
YLR147C DH
YIL061C DH
YOL148C DH
YDR309C DH
YER095W DH
YJL138C DH
YOL004W DH
YMR139W DH
YJL128C DH
YER120W DH
YGL207W DH
YDL126C DH
YIL094C DH
YBR193C DH
YIL038C DH
YHR061C DH
YMR054W DH
YBL093C DH
YBR011C DH
YOR061W DH
YPL256C DH
YDR523C DH
YOL090W DH
YPL153C DH
YNL330C DH
YGL003C DH
YBL106C DH
YBR160W DH
YKR002W DH
YOL123W DH
YJL095W DH
YER171W DH
YOR098C DH
YGR009C DH
YLR268W DH
YHR030C DH
YDL192W DH
YDR170C DH
YPL204W DH
YJL164C DH
YDR228C DH
YKR026C DH
YLR347C DH
YGL130W DH
YPL181W DH
YLR423C DH
YDR216W DH
YNL138W DH
YIL112W DH
YGR218W DH
YBR114W DH
YNL189W DH
YLR096W DH
YGL198W DH
YER155C DH
YBR079C DH
YGR013W DH
YMR308C DH
YAL043C DH
YFL059W DH
YOL108C DH
YHR027C DH
YJL194W DH
YJR066W DH
YNL025C DH
YGL092W DH
YDL017W DH
YIL035C DH
YDR416W DH
YIL046W DH
YNR017W DH
YDL145C DH
YPR054W DH
YMR012W DH
YGL120C DH
YER179W DH
YGL116W DH
YMR001C DH
YBR055C DH
YGR040W DH
YLR337C DH
YDL101C DH
YDR195W DH
YBR126C DH
YJL081C DH
YML010W DH
YDR328C DH
YDL132W DH
YDR283C DH
YDR176W DH
YLR288C DH
YER031C DH
YOR332W DH
YDL042C DH
YNL288W DH
YHR165C DH
YPL042C DH
YDR172W DH
YJL115W DH
YLR044C DH
YLR115W DH
YBR081C DH
YOR361C DH
YJR064W DH
YLL026W DH
YPL129W DH
YOR089C DH
YJR022W DH
YDR477W DH
YBR217W DH
YER133W DH
YNL244C DH
YNL135C DH
YFR037C DH
YDR142C DH
YGR172C DH
YOR039W DH
YHL007C DH
YBR109C DH
YBR200W DH
YOR212W DH
YGR091W DH
YLR418C DH
YBR135W DH
YNL317W DH
YDR507C DH
YOR290C DH
YJR091C DH
YER172C DH
YJL124C DH
YER110C DH
YDR432W DH
YPL178W DH
YAL021C DH
YML109W DH
YMR201C DH
YOR304W DH
YLR319C DH
YOL086C DH
YDR335W DH
YFR034C DH
YJL141C DH
YHR152W DH
YLR362W DH
YBR175W DH
YBR221C DH
YDR378C DH
YIL142W DH
YMR043W DH
YLR438C-A DH
YLR447C DH
YGL153W DH
YKL166C DH
YJL014W DH
YCR033W DH
YBL016W DH
YGL100W DH
YDR388W DH
YGR252W DH
YBR198C DH
YBR289W DH
YCR084C DH
YJL041W DH
YDL185W DH
YHR023W DH
YAR007C DH
YML085C DH
YOL133W DH
YOL135C DH
YBR009C DH
YDR227W DH
YML001W DH
YJL061W DH
YDL043C DH
YCR077C DH
YPL235W DH
YBR119W DH
YER068W DH
YKR048C DH
YPL082C DH
YNL263C DH
YJL187C DH
YBR103W DH
YLR342W DH
YNL006W DH
YDR155C DH
YMR061W DH
YJR093C DH
YOR308C DH
YEL051W DH
YFR051C DH
YLR275W DH
YER148W DH
YPR182W DH
YJR090C DH
YHR135C DH
YGR134W DH
YBL105C DH
YDR473C DH
YNL271C DH
YCR009C DH
YNL127W DH
YGL112C DH
YDL047W DH
YJR045C DH
YBL023C DH
YAL029C DH
YLR015W DH
YBR089C-A DH
YGR274C DH
YOR181W DH
YPL248C DH
YDR468C DH
YAL005C DH
YBL002W DH
YMR213W DH
YOL038W DH
YDR240C DH
YBR254C DH
YGR092W DH
YNL147W DH
YDR238C DH
YHR158C DH
YKR068C DH
YKL081W DH
YPR119W DH
YLR180W DH
YDL188C DH
YDR207C DH
YPL004C DH
YPR107C DH
YDR395W PH
YPR165W PH
YMR197C PH
YPR187W PH
YDL213C PH
YER146W PH
YLR078C PH
YML092C PH
YLL011W PH
YNL002C PH
YDR225W PH
YOR249C PH
YDR097C PH
YOR261C PH
YNL287W PH
YGR103W PH
YOR260W PH
YGR156W PH
YHR107C PH
YER112W PH
YDL014W PH
YHR089C PH
YDL029W PH
YDL007W PH
YMR314W PH
YCR002C PH
YDR244W PH
YPR041W PH
YDR101C PH
YJR076C PH
YJR068W PH
YBL007C PH
YGR245C PH
YDL065C PH
YER012W PH
YBR084W PH
YBL099W PH
YPL043W PH
YLR196W PH
YER126C PH
YGR020C PH
YER082C PH
YAR003W PH
YPL093W PH
YOL094C PH
YJL033W PH
YLL036C PH
YNL113W PH
YEL002C PH
YLR291C PH
YGL200C PH
YPL012W PH
YBR154C PH
YLR212C PH
YER009W PH
YGR090W PH
YPR181C PH
YOL041C PH
YHR200W PH
YGL048C PH
YDR060W PH
YPL213W PH
YHR069C PH
YMR290C PH
YKL059C PH
YGR119C PH
YDR427W PH
YNL061W PH
YJL157C PH
YKL145W PH
YOR362C PH
YDL147W PH
YBR102C PH
YDR264C PH
YGR135W PH
YOR250C PH
YBL050W PH
YFR036W PH
YBR118W PH
YBR245C PH
YHR016C PH
YNL290W PH
YBR010W PH
YOR151C PH
YDR224C PH
YIL109C PH
YLR074C PH
YKL018W PH
YPR010C PH
YKL085W PH
YDR394W PH
YNL118C PH
YJL109C PH
YHR077C PH
YDL195W PH
YDL208W PH
YLR409C PH
YGR162W PH
YGL070C PH
YHR119W PH
YPR016C PH
YMR080C PH
YLR127C PH
YPR110C PH
YMR049C PH
YDL008W PH
YKL022C PH
YPR088C PH
YDR118W PH
YLR293C PH
YDL134C PH
YGL004C PH
YCR057C PH
YDR356W PH
YER006W PH
YOR272W PH
YNL102W PH
YDR496C PH
YBL038W PH
YDR103W PH
YLR262C PH
YPR103W PH
YBL084C PH
YDR280W PH
YBR143C PH
YLR335W PH
YNL094W PH
YMR116C PH
YNR003C PH
YDL225W PH
YFL008W PH
YJL002C PH
YJL074C PH
YLR384C PH
YPR108W PH
YOR259C PH
YBL041W PH
YGL011C PH
YOR270C PH
YNL110C PH
YLR026C PH
YOL145C PH
YER094C PH
YHR052W PH
YLR113W PH
YBL004W PH
YOL021C PH
YBR127C PH
YBR017C PH
YNL172W PH
YKL129C PH
YIL021W PH
YLR175W PH
YLR222C PH
YNL016W PH
YCR088W PH
YIL115C PH
YMR109W PH
YGR195W PH
YJR063W PH
YER136W PH
YLR197W PH
YOR117W PH
YFR004W PH
YLR208W PH
YOR116C PH
YJR065C PH
YBR087W PH
YJL069C PH
YER157W PH
YJR121W PH
YNL132W PH
YBR088C PH
YMR047C PH
YLR314C PH
YDR301W PH
YNR053C PH
YFR002W PH
YGR120C PH
YHL030W PH
YKL068W PH
YLR277C PH
YHR166C PH
YFR052W PH
YCL059C PH
YFL039C PH
YAR002W PH
YBR142W PH
YOR224C PH
YOR157C PH
YOR341W PH
YDL097C PH
YOL139C PH
YFR050C PH
YOR036W PH
YGR129W IC
YEL015W IC
YDR329C IC
YBL049W IC
YER054C IC
YNL201C IC
YIL143C IC
YGR240C IC
YBR155W IC
YCL008C IC
YKL007W IC
YBR270C IC
YDL003W IC
YDR181C IC
YGL097W IC
YNR016C IC
YGR047C IC
YKL214C IC
YBR234C IC
YNL047C IC
YFL009W IC
YBR045C IC
YML015C IC
YPR171W IC
YLR178C IC
YBL008W IC
YKR101W IC
YLR148W IC
YNL021W IC
YDR113C IC
YML032C IC
YMR146C IC
YDR429C IC
YNR031C IC
YHR084W IC
YHR033W IC
YJL176C IC
YLR453C IC
YJL143W IC
YGL178W IC
YLR216C IC
YGR246C IC
YJR138W IC
YOR194C IC
YLR129W IC
YOL113W IC
YJR132W IC
YER021W IC
YDL106C IC
YDR365C IC
YCL010C IC
YAL047C IC
YKL021C IC
YKR028W IC
YJL034W IC
YBR125C IC
YDL232W IC
YGL022W IC
YLR192C IC
YDR490C IC
YLR079W IC
YJL089W IC
YGR123C IC
YPL255W IC
YFL016C IC
YER114C IC
YLR328W IC
YKL173W IC
YBL003C IC
YGL058W IC
YFL005W IC
YBR112C IC
YKL012W IC
YBL052C IC
YDR308C IC
YDR092W IC
YJL053W IC
YGL241W IC
YNL216W IC
YCL066W IC
YHR171W IC
YOR136W IC
YBL078C IC
YLL001W IC
YDL150W IC
YER036C IC
YMR153W IC
YMR312W IC
YAR018C IC
YBR258C IC
YMR319C IC
YDL216C IC
YBR133C IC
YPL001W IC
YGR158C IC
YOR210W IC
YDR148C IC
YOR351C IC
YAL019W IC
YDR484W IC
YCL027W IC
YIL062C IC
YAL017W IC
YDL209C IC
YMR199W IC
YOR140W IC
YHR172W IC
YKR066C IC
YLR116W IC
YGR078C IC
YMR059W IC
YJR072C IC
YOR103C IC
YHR174W IC
YGR145W IC
YIL050W IC
YPL217C IC
YGL194C IC
YIL071C IC
YCL063W IC
YIL007C IC
YPR036W IC
YGL212W IC
YHR005C-A IC
YDR080W IC
YPR101W IC
YGL158W IC
YGR186W IC
YLR313C IC
YDL059C IC
YDR449C IC
YFR031C IC
YER062C IC
YJL001W IC
YBR044C IC
YLR071C IC
YJL098W IC
YBR059C IC
YNL088W IC
YGR087C IC
YOR101W IC
YPL126W IC
YGR048W IC
YCL032W IC
YDR510W IC
YNL222W IC
YNL044W IC
YBR130C IC
YOR027W IC
YHR164C IC
YGR268C IC
YJL029C IC
YJR052W IC
YBL047C IC
YGR113W IC
YGL008C IC
YHR060W IC
YDR075W IC
YDR171W IC
YHR058C IC
YPL078C IC
YGR192C IC
YGR136W IC
YLR421C IC
YKR020W IC
YPR160W IC
YFL033C IC
YGL226C-A IC
YPL203W IC
YCR096C IC
YMR024W IC
YML012W IC
YHR187W IC
YDL060W IC
YGL195W IC
YDR062W IC
YER161C IC
YBR136W IC
YNL154C IC
YER013W IC
YER029C IC
YDR499W IC
YPR137W IC
YHR039C-A IC
YLR238W IC
YNL304W IC
YBR025C IC
YJR002W IC
YDL217C IC
YLR256W IC
YBR260C IC
YLR396C IC
YDR390C IC
YMR028W IC
YJR007W IC
YIL150C IC
YDL006W IC
YMR276W IC
YMR096W IC
YMR078C IC
YDR001C IC
YLL008W IC
YPL111W IC
YMR231W IC
YGR253C IC
YMR190C IC
YJR032W IC
YML051W IC
YLR371W IC
YDL051W IC
YLR378C IC
YMR235C IC
YGL099W IC
YDR016C IC
YMR167W IC
YOR122C IC
YCR072C IC
YDR342C IC
YPL045W IC
YCR086W IC
YDR318W IC
YPL018W IC
YER118C IC
YKL101W IC
YHR191C IC
YNL064C IC
YJR053W IC
YPR111W IC
YDR200C IC
YGR232W IC
YHR064C IC
YPR025C IC
YCR012W IC
YKL080W IC
YIL026C IC
YGL122C IC
YEL013W IC
YMR128W IC
YPL124W IC
YNL250W IC
YJL106W IC
YPL187W IC
YOR085W IC
YOR284W IC
YOR159C IC
YBR247C IC
YLL024C IC
YDL159W IC
YDL064W IC
YDR127W IC
YJR033C IC
YPR180W IC
YHR114W IC
YNL090W IC
YNL049C IC
YIL095W IC
YER105C IC
YGL181W IC
YEL060C IC
YDR324C IC
YKR081C IC
YAR014C IC
YER111C IC
YNL037C IC
YJR035W IC
YJR159W IC
YDL207W IC
YLR394W IC
YML099C IC
YEL036C IC
YJL054W IC
YMR042W IC
YLR182W IC
YMR309C IC
YKL103C IC
YLR055C IC
YDR377W IC
YPR032W IC
YDR298C IC
YMR168C IC
YPL139C IC
YGL133W IC
YNR035C IC
YOR232W IC
YJL076W IC
YBR272C IC
YPR018W IC
YOR230W IC
YKR055W IC
YHR206W IC
YFR024C-A IC
YDR392W IC
YBL032W IC
YDL108W IC
YMR240C IC
YPL115C IC
YNL126W IC
YDL220C IC
YEL030W IC
YIL159W IC
YDR299W IC
YPL049C IC
YGL210W IC
YOL115W IC
YOR231W IC
YNL311C IC
YDR322W IC
YPL237W IC
YMR224C IC
YPL083C IC
YOR206W IC
YGR179C IC
YMR192W IC
YLR274W IC
YCR035C IC
YMR026C IC
YPR162C IC
YEL054C IC
YJL154C IC
YOR144C IC
YBL056W IC
YNL139C IC
YMR294W IC
YHR102W IC
YPL254W IC
YDR100W IC
YNL085W IC
YJL005W IC
YDR386W IC
YNL333W IC
YFR010W IC
YDL030W IC
YML123C IC
YIL156W IC
YKR029C IC
YBL035C IC
YDL087C IC
YOR326W IC
YGR261C IC
YGR010W IC
YKL130C IC
YML103C IC
YML117W IC
YOR047C IC
YNL112W IC
YNL261W IC
YIL144W IC
YIL126W IC
YIL076W IC
YOR178C IC
YDR138W IC
YDR054C IC
YLL004W IC
YLR433C IC
YLR264W IC
YPL086C IC
YKL135C IC
YPL085W IC
YLR102C IC
YGL049C IC
YPL022W IC
YOR127W IC
YDR385W IC
YDR480W IC
YHR082C IC
YDR381W IC
YDR146C IC
YER025W IC
YHR169W IC
YIL125W IC
YOR001W IC
YGL244W IC
YGR005C IC
YGR184C IC
YMR127C IC
YMR205C IC
YDR265W IC
YNL131W IC
YNL312W IC
YHR118C IC
YOR160W IC
YKL016C IC
YOR185C IC
YBR264C IC
YML016C IC
YOL077C IC
YNL262W IC
YOR069W IC
YHR005C IC
YMR303C IC
YLR035C IC
YKR025W IC
YPR040W IC
YGL128C IC
YOL006C IC
YPL125W IC
YKL042W IC
YBR060C IC
YDR202C IC
YAL035W IC
YNL207W IC
YFR027W IC
YIL084C IC
YML095C IC
YDR190C IC
YBL039C IC
YLR432W IC
YNL007C IC
YOL044W IC
YNL005C IC
YDR189W IC
YLR106C IC
YCL037C IC
YNL103W IC
YGL035C IC
YOR123C IC
YPL138C IC
YKL117W IC
YLR438W IC
YHR170W IC
YGL206C IC
YNL166C IC
YPL150W IC
YMR094W IC
YKL193C IC
YNL251C IC
YCR066W IC
YJR043C IC
YOR358W IC
YNL307C IC
YMR055C IC
YLR340W IC
YEL032W IC
YAR002C-A IC
YHR066W IC
YHR088W IC
YML094W IC
YDR343C IC
YJL026W IC
YPL209C IC
YPL174C IC
YOL100W IC
YGR200C IC
YML081C-A IC
YML130C IC
YNL084C IC
YKR034W IC
YDR027C IC
YGR083C IC
YDL239C IC
YDR128W IC
YHR179W IC
YPR175W IC
YIL106W IC
YER008C IC
YER167W IC
YER093C IC
YDR235W IC
YLR429W IC
YPR120C IC
YLR295C IC
YNL214W IC
YKL152C IC
YNL236W IC
YHR072W-A IC
YGR140W IC
YLR086W IC
YKL172W IC
YMR149W IC
YAL007C IC
YIL033C IC
YKL205W IC
YKL013C IC
YBL030C IC
YDL155W IC
YLR105C IC
YJL203W IC
YAL009W IC
YDR469W IC
YPL122C IC
YOR038C IC
YPL011C IC
YOR213C IC
YPR154W IC
YDR130C IC
YKL058W IC
YJR005W IC
YPR023C IC
YGL016W IC
YKL112W IC
YCL016C IC
YLR298C IC
YKR014C IC
YLR093C IC
YBR091C IC
YNL167C IC
YDL076C IC
YCL024W IC
YDR259C IC
YGL151W IC
YPL195W IC
YMR106C IC
YBR202W IC
YPL259C IC
YLR005W IC
YML126C IC
YLR258W IC
YBL085W IC
YMR288W IC
YML046W IC
YER127W IC
YCL011C IC
YAL055W IC
YLR263W IC
YGR285C IC
YDR028C IC
YPL101W IC
YBL025W IC
YIL079C IC
YGL124C IC
YOL018C IC
YIL063C IC
YPL010W IC
YEL066W IC
YDR194C IC
YMR268C IC
YOR207C IC
YKL057C IC
YNL284C IC
YKR082W IC
YOL142W IC
YKR024C IC
YGL019W IC
YLR370C IC
YGL106W IC
YIR006C IC
YNL175C IC
YDR145W IC
YOR310C IC
YML057W IC
YNL116W IC
YMR093W IC
YER177W IC
YGR233C IC
YDR052C IC
YOR370C IC
YHL002W IC
YDR229W IC
YIR001C IC
YFL037W IC
YDL031W IC
YJL140W IC
YER027C IC
YIL075C IC
YGL201C IC
YLR200W IC
YNL124W IC
YER122C IC
YBR152W IC
YDR211W IC
YPL169C IC
YDL137W IC
YKL196C IC
YER040W IC
YPL242C IC
YAL040C IC
YJR094C IC
YJR104C IC
YGL044C IC
YBR123C IC
YDL246C IC
YJR050W IC
YER020W IC
YDL229W IC
YCR073C IC
YHR055C NH
YPR161C NH
YOL138C NH
YPR098C NH
YPL015C NH
YCL050C NH
YMR193W NH
YLR031W NH
YIL014C-A NH
YGR053C NH
YCR101C NH
YER087C-B NH
YOR280C NH
YGR097W NH
YHR215W NH
YKL025C NH
YKR011C NH
YEL004W NH
YJL200C NH
YLL027W NH
YLR045C NH
YDR348C NH
YPL183C NH
YGR003W NH
YBL095W NH
YGL060W NH
YLL007C NH
YOR083W NH
YBR252W NH
YDL202W NH
YHR209W NH
YPR008W NH
YER075C NH
YDL203C NH
YBR050C NH
YDR261W-A NH
YDR134C NH
YDR305C NH
YCR061W NH
YPL171C NH
YHR051W NH
YPR124W NH
YJL023C NH
YGL167C NH
YLR154C-H NH
YPL119C-A NH
YOR094W NH
YBR063C NH
YER052C NH
YGR178C NH
YPL118W NH
YJL065C NH
YOL141W NH
YBR122C NH
YBR271W NH
YMR221C NH
YJL221C NH
YER130C NH
YDR363W NH
YGR266W NH
YLR443W NH
YPL147W NH
YAL034C NH
YBR067C NH
YCR095C NH
YLR270W NH
YPR084W NH
YBR184W NH
YMR113W NH
YGR035C NH
YDL222C NH
YEL065W NH
YNL335W NH
YMR296C NH
YDR232W NH
YHR116W NH
YDR313C NH
YFR018C NH
YIL048W NH
YNL292W NH
YKL183C-A NH
YOR324C NH
YNL134C NH
YKL100C NH
YOR192C-B NH
YPL021W NH
YIL146C NH
YIL171W NH
YNL218W NH
YIL121W NH
YDL167C NH
YPL214C NH
YOR228C NH
YGR222W NH
YEL063C NH
YML020W NH
YGR121C NH
YDL095W NH
YBR222C NH
YOR323C NH
YMR183C NH
YOR274W NH
YML075C NH
YPL063W NH
YDR457W NH
YLR273C NH
YCL056C NH
YJL083W NH
YMR242W-A NH
YOR026W NH
YER123W NH
YGR055W NH
YKR054C NH
YMR315W NH
YAL024C NH
YKL187C NH
YDR383C NH
YKL055C NH
YDR035W NH
YHR160C NH
YDR119W NH
YBR208C NH
YER151C NH
YLR070C NH
YPR019W NH
YPL228W NH
YPR190C NH
YGR041W NH
YDR353W NH
YHR097C NH
YPL047W NH
YPL014W NH
YGR007W NH
YML116W NH
YOL137W NH
YGL155W NH
YER061C NH
YPL119C NH
YDL125C NH
YHR186C NH
YKL011C NH
YLL019C NH
YNL257C NH
YJR092W NH
YBL059W NH
YBR291C NH
YPL189C-A NH
YPL275W NH
YDR262W NH
YFL012W NH
YDR072C NH
YDR179C NH
YGR220C NH
YIL053W NH
YMR161W NH
YER011W NH
YDR258C NH
YGL162W NH
YKL038W NH
YFL053W NH
YKR060W NH
YPR200C NH
YLR411W NH
YLR318W NH
YHR150W NH
YGL219C NH
YMR039C NH
YKL195W NH
YPR127W NH
YPL188W NH
YGL147C NH
YDR217C NH
YJR126C NH
YPR026W NH
YHR073W NH
YDL038C NH
YMR274C NH
YMR008C NH
YDL227C NH
YOR197W NH
YDR034C-C NH
YNL081C NH
YKL096W-A NH
YDR532C NH
YDR049W NH
YKL170W NH
YJL043W NH
YGL047W NH
YLR006C NH
YHR079C NH
YML063W NH
YHL029C NH
YJL090C NH
YOR184W NH
YDR372C NH
YBR008C NH
YMR203W NH
YHR218W NH
YIR008C NH
YBL024W NH
YDR317W NH
YJL087C NH
YJL038C NH
YDR043C NH
YHR028C NH
YOR340C NH
YCL044C NH
YFR022W NH
YEL072W NH
YIR010W NH
YOL008W NH
YMR178W NH
YHR017W NH
YMR095C NH
YHR198C NH
YGL015C NH
YNL219C NH
YLR210W NH
YIL034C NH
YOR342C NH
YOL070C NH
YIL043C NH
YGR231C NH
YPR202W NH
YGR034W NH
YMR266W NH
YPL107W NH
YGR088W NH
YCR063W NH
YDL048C NH
YPR097W NH
YNL056W NH
YAL020C NH
YDL025C NH
YDL243C NH
YFL017C NH
YGL197W NH
YLR256W-A NH
YHR092C NH
YDR379C-A NH
YLR189C NH
YNR074C NH
YOL159C NH
YDL247W NH
YFL028C NH
YBR256C NH
YOR081C NH
YPL024W NH
YMR257C NH
YDL219W NH
YKL122C NH
YDL080C NH
YEL001C NH
YPR168W NH
YHR109W NH
YJL060W NH
YPL061W NH
YDR223W NH
YER174C NH
YLR240W NH
YPR062W NH
YDR402C NH
YLR037C NH
YGR241C NH
YGL062W NH
YPR057W NH
YDR156W NH
YJR113C NH
YPR131C NH
YLR029C NH
YMR155W NH
YNL180C NH
YIL080W NH
YIL140W NH
YDR272W NH
YOR238W NH
YKL142W NH
YLR139C NH
YNR044W NH
YPR009W NH
YHR032W NH
YGL079W NH
YOR004W NH
YMR233W NH
YMR244W NH
YLL010C NH
YNL188W NH
YNL104C NH
YIL005W NH
YOR365C NH
YNR030W NH
YBR265W NH
Q0055 NH
YGL131C NH
YDR246W-A NH
YNR040W NH
YNR034W NH
YEL076C NH
YOR173W NH
YOR337W NH
YGL104C NH
YNL181W NH
YDR164C NH
YGR243W NH
YOR107W NH
YDR464W NH
YGR210C NH
YLR012C NH
YOR168W NH
YLR054C NH
YHR193C NH
YNL294C NH
YOR005C NH
YPR147C NH
YBR092C NH
YOR242C NH
YLR077W NH
YCR081W NH
YBL040C NH
YJR127C NH
YCR007C NH
YHR128W NH
YOR297C NH
YPR020W NH
YJR003C NH
YIL101C NH
YHR136C NH
YPR114W NH
YPL189W NH
YJL056C NH
YLR264C-A NH
YPL247C NH
YDR482C NH
YJL122W NH
YBL058W NH
YKL107W NH
YCL017C NH
YER085C NH
YCR065W NH
YOR388C NH
YLR002C NH
YFL045C NH
YPR091C NH
YOL083W NH
YLR307C-A NH
YDR366C NH
Q0065 NH
YNL020C NH
YGL125W NH
YKR038C NH
YDL215C NH
YLR354C NH
YFR008W NH
YDR284C NH
YFL013C NH
YKL051W NH
YPR174C NH
YMR091C NH
YGR057C NH
YKL194C NH
YLR308W NH
YBR065C NH
YMR029C NH
YHL042W NH
YPR121W NH
YNL068C NH
YLR156C-A NH
YGL157W NH
YMR148W NH
YML058W NH
YLR249W NH
YGR019W NH
YJL049W NH
YBR263W NH
YBL097W NH
YCR020W-B NH
YDR286C NH
YDR170W-A NH
YLR342W-A NH
YGR027W-A NH
YBL043W NH
YLR018C NH
YMR076C NH
YOR251C NH
YJR135W-A NH
YOR186W NH
YDR083W NH
YOR011W-A NH
YOR267C NH
YLR109W NH
YOR032C NH
YOR091W NH
YKR059W NH
YBR205W NH
YLR316C NH
YLR292C NH
YCR044C NH
YDR046C NH
YJL092W NH
YML018C NH
YDR096W NH
YLR445W NH
YOR369C NH
YOR138C NH
YJR145C NH
YHR059W NH
YLR138W NH
YHL009W-B NH
YDR098C-B NH
YNL156C NH
YNL106C NH
YNL286W NH
YIL040W NH
YLR186W NH
YGL134W NH
YDR425W NH
YJR094W-A NH
YDR293C NH
YNR015W NH
YKL006W NH
YLR456W NH
YIL166C NH
YER184C NH
YJL047C-A NH
YJL066C NH
YPL060C-A NH
YLR368W NH
YGR060W NH
YIR044C NH
YCR097W NH
YBR115C NH
YBR147W NH
YFL003C NH
YOL120C NH
YML079W NH
YOR125C NH
YLR065C NH
YPL134C NH
YER078C NH
YGL225W NH
YNL122C NH
YNL224C NH
YGL066W NH
YCL067C NH
YNL217W NH
YGL063W NH
YML030W NH
YPL152W-A NH
YAL039C NH
YMR316W NH
YCR027C NH
YDL046W NH
YMR263W NH
YAL001C NH
YDR517W NH
YBR197C NH
YKL014C NH
YGR197C NH
YNL280C NH
YCR030C NH
YDL154W NH
YDR505C NH
YGL033W NH
YMR211W NH
YBR221W-A NH
YBL036C NH
YGL202W NH
YIL176C NH
YOL147C NH
YFR007W NH
YGR072W NH
YNL069C NH
YIL118W NH
YJR008W NH
YKL217W NH
YPL036W NH
YJR024C NH
YBR042C NH
YER056C-A NH
YFR011C NH
YBL101W-A NH
YDR256C NH
YFL065C NH
YAL065C NH
YLR061W NH
YGR161W-A NH
YOR281C NH
YBR162C NH
YJL078C NH
YMR114C NH
YGR251W NH
YBR094W NH
YGR065C NH
YEL017C-A NH
YGL251C NH
YOR374W NH
YHL026C NH
YNR062C NH
YHR014W NH
YCR028C NH
YDL015C NH
YJL102W NH
YCR016W NH
YER058W NH
YER149C NH
YJL147C NH
YDL035C NH
YDR533C NH
YGL222C NH
YDL090C NH
YBR177C NH
YNR059W NH
YOR034C-A NH
YLR066W NH
YBR173C NH
YHR057C NH
YAL051W NH
YOL162W NH
YOR077W NH
YLR234W NH
YDR198C NH
YJR124C NH
YLL066C NH
YCL026C-A NH
YLR174W NH
YGR108W NH
YDR346C NH
YDR091C NH
YKR092C NH
YEL069C NH
YLR385C NH
YBR250W NH
YDR143C NH
YER185W NH
YAL031C NH
YNR075C-A NH
YOL013C NH
YLR089C NH
YKL155C NH
YKL222C NH
YGR154C NH
YNL277W NH
YOL061W NH
YFR013W NH
YCL064C NH
YDR493W NH
YLR345W NH
YOR265W NH
YCL019W NH
YDR031W NH
YDL190C NH
YKR083C NH
YBR141C NH
YAL008W NH
YDR453C NH
YDR191W NH
YLR459W NH
YNL193W NH
YLR360W NH
YKL070W NH
YOR142W NH
YDR304C NH
YLR430W NH
YPL020C NH
YHL023C NH
YLR165C NH
YOR283W NH
YJR054W NH
YMR255W NH
YDR033W NH
YPL154C NH
YDR253C NH
YNL014W NH
YNL241C NH
YEL011W NH
YNL291C NH
YMR104C NH
YOR348C NH
YOR097C NH
YOR072W-B NH
YHR103W NH
YOL107W NH
YOL126C NH
YHR026W NH
YGR028W NH
YKL116C NH
YHR134W NH
YOR022C NH
YBR228W NH
YNL320W NH
YBR269C NH
YMR220W NH
YLR290C NH
YMR188C NH
YNL075W NH
YNL258C NH
YPR159W NH
YMR198W NH
YBR194W NH
YNR018W NH
YAL044C NH
YKL197C NH
YGR138C NH
YHR129C NH
YLR436C NH
YOR253W NH
YNL268W NH
YIL105C NH
YDR403W NH
YOR132W NH
YCL026C-B NH
YDR525W-A NH
YEL012W NH
YOR192C NH
YGL229C NH
YER065C NH
YPR194C NH
YOL005C NH
YML052W NH
YHL019C NH
YBR167C NH
YHL046C NH
YPR176C NH
YLR383W NH
YJL062W NH
YDR140W NH
YNL252C NH
YLR048W NH
YGR282C NH
YMR196W NH
YOR205C NH
YLR299W NH
YER056C NH
YBR188C NH
YHR178W NH
YOR195W NH
YOR192C-C NH
YJL191W NH
YGL258W NH
YIL002C NH
YDR518W NH
YKR021W NH
YNR013C NH
YJR077C NH
YDR376W NH
YPR078C NH
YMR284W NH
YML061C NH
YJL139C NH
Q0045 NH
YDL129W NH
YLR449W NH
YLR021W NH
YOR145C NH
YMR317W NH
YKR069W NH
YOR287C NH
YIL122W NH
YPR037C NH
YLR080W NH
YJR149W NH
YJL145W NH
YPR198W NH
YHR098C NH
YLR173W NH
YHR190W NH
YPL097W NH
YNL115C NH
YLR103C NH
YNL247W NH
YNR065C NH
YER014C-A NH
YKL132C NH
YPL222W NH
YLR395C NH
YHR141C NH
YCL045C NH
YNL011C NH
YDL135C NH
YMR237W NH
YOR020W-A NH
YOR054C NH
YMR158C-A NH
Q0070 NH
YGR214W NH
YIR021W-A NH
YGR046W NH
YGR224W NH
YMR130W NH
YLR455W NH
YJL153C NH
YGL259W NH
YDR320C NH
YBR035C NH
YOR192C-A NH
Q0275 NH
YPR093C NH
YMR239C NH
YLR163C NH
YDL072C NH
YPL190C NH
YHR199C-A NH
YER059W NH
YBR207W NH
YIL049W NH
YBR069C NH
YML073C NH
YLR084C NH
YGL215W NH
YPR066W NH
YNL202W NH
YOR161C-C NH
YPL143W NH
YLR099C NH
YOR080W NH
YNL277W-A NH
YCL073C NH
YNL133C NH
YJL167W NH
YIL097W NH
YOR198C NH
YLR014C NH
YNL101W NH
YML055W NH
YHR143W-A NH
YLL050C NH
YFL052W NH
YML035C NH
YGR133W NH
YDR357C NH
YDR006C NH
YDR023W NH
YPL280W NH
YNL256W NH
YML100W NH
YHR197W NH
YER098W NH
YNL325C NH
YDL244W NH
YBR128C NH
YGL168W NH
YPL258C NH
YDR540C NH
YIL036W NH
YDL082W NH
YPL096C-A NH
YLR307W NH
YML119W NH
YPL273W NH
YPL201C NH
YLR046C NH
YDR316W-A NH
YHR003C NH
YKR085C NH
YJL050W NH
YLR154C-G NH
YLR051C NH
YER116C NH
YOL086W-A NH
YBL113C NH
YOR202W NH
YLR364W NH
YNL054W NH
YGR142W NH
YBR153W NH
YOL023W NH
YOL165C NH
YKL186C NH
YDR221W NH
YGR264C NH
YDL184C NH
YKL198C NH
YDR206W NH
YDR504C NH
YBL037W NH
YPR042C NH
YJR152W NH
YBR085W NH
YKL106W NH
YBR281C NH
YDL153C NH
YOL136C NH
YDR398W NH
YNL168C NH
YIL077C NH
YGR038W NH
YKR031C NH
YPL266W NH
YPL279C NH
YPL264C NH
YHR132C NH
YLR336C NH
YER115C NH
YDR441C NH
YMR121C NH
YHL014C NH
YOR382W NH
YMR164C NH
YOR214C NH
YLR141W NH
YJL030W NH
YJR096W NH
YDR498C NH
YDR410C NH
YOR335C NH
YGL059W NH
YMR051C NH
YNL087W NH
YJL177W NH
YHR015W NH
YGL037C NH
YDR502C NH
YDR359C NH
YLR227W-B NH
YLR073C NH
YOR112W NH
YJR057W NH
YCR105W NH
YKL045W NH
YPR074C NH
YHR162W NH
YLR262C-A NH
YML013W NH
YPL003W NH
YGR217W NH
YGR014W NH
YLR017W NH
YNL165W NH
YLR297W NH
YDL169C NH
YDL127W NH
YIL167W NH
YOR152C NH
YDL136W NH
YBR068C NH
YHR126C NH
YHR008C NH
YOL001W NH
YDR261C-C NH
YML111W NH
YMR016C NH
YKL023W NH
YBL017C NH
YGR229C NH
YOR092W NH
YJL127C NH
YNR010W NH
YER138W-A NH
YJR119C NH
YDR047W NH
YOR381W NH
YMR247W-A NH
YER078W-A NH
YBR159W NH
YOR350C NH
YDR249C NH
YKL174C NH
YLR058C NH
YLR403W NH
YLR028C NH
YLR286C NH
YDL044C NH
YMR179W NH
YNL305C NH
YJL059W NH
YEL044W NH
YIL130W NH
YGL108C NH
YBL051C NH
YBL066C NH
YGL023C NH
YFR035C NH
YDR042C NH
YDL168W NH
YBR020W NH
YDL049C NH
YDL114W NH
YBR273C NH
YML091C NH
YCL021W-A NH
YOR372C NH
YGL098W NH
YNL329C NH
YMR300C NH
YLR159C-A NH
YCR039C NH
YLR008C NH
YIL057C NH
YIL107C NH
YGL136C NH
YHR024C NH
YLR120C NH
YGR211W NH
YPR089W NH
YPL039W NH
YGL041C-B NH
YHR120W NH
YLR237W NH
YFL034C-A NH
YMR194W NH
YGR068C NH
YNR064C NH
YBR301W NH
YPL017C NH
YPL075W NH
YGR163W NH
YML004C NH
YDR108W NH
YMR202W NH
YGR292W NH
YDR034C-D NH
YEL029C NH
YNL267W NH
YDR058C NH
YLR250W NH
YHR053C NH
YNL040W NH
YIL003W NH
YMR105W-A NH
YPR144C NH
YOR359W NH
YFL055W NH
YGR070W NH
YGR181W NH
YPL029W NH
YER007C-A NH
YDR197W NH
YJR144W NH
YPL172C NH
YPL224C NH
YMR083W NH
YMR156C NH
YHR205W NH
YGR281W NH
YCR048W NH
YKL182W NH
YPR201W NH
YLR154W-E NH
YMR126C NH
YDR175C NH
YDR428C NH
YER032W NH
YOR182C NH
YGR194C NH
YHR163W NH
YMR265C NH
YIL162W NH
YOR222W NH
YBL103C NH
YIL052C NH
YKL108W NH
YBL039W-A NH
YML040W NH
YDR302W NH
YOL017W NH
YLR382C NH
YBL021C NH
YBR242W NH
YNL246W NH
YOL030W NH
YLR301W NH
YDR082W NH
YKL068W-A NH
YPR139C NH
YGL141W NH
YOR343W-B NH
YDR458C NH
YPL202C NH
YLR114C NH
YPR071W NH
YDR267C NH
YJL019W NH
YBL101W-C NH
YLR248W NH
YIL020C NH
YNL063W NH
YOR391C NH
YFR044C NH
YFL023W NH
YIL129C NH
YBR150C NH
YDR245W NH
YGL176C NH
YMR185W NH
YJL091C NH
YDR065W NH
YKL126W NH
YOR254C NH
YLR441C NH
YDR182W-A NH
YFR012W NH
YBR204C NH
YLR283W NH
YGL174W NH
YDR061W NH
YGR199W NH
YBL005W NH
YLR466C-B NH
YNL018C NH
YIL108W NH
YBR131W NH
YOR058C NH
YBL104C NH
YBR095C NH
YCR095W-A NH
YMR173W NH
YKL221W NH
YHR085W NH
YOR301W NH
YDL210W NH
YDR168W NH
YKR052C NH
YNL308C NH
YOL089C NH
YOR171C NH
YLR043C NH
YOR031W NH
YLR359W NH
YNL054W-A NH
YOR237W NH
YNR009W NH
YLR038C NH
YMR030W-A NH
YJR056C NH
YLR287C-A NH
YER039C NH
YDR044W NH
YNL314W NH
YLR118C NH
YAR073W NH
YDR387C NH
YOL130W NH
YDR169C NH
YLR157C-C NH
YER178W NH
YDR514C NH
YIR019C NH
YDR333C NH
YMR210W NH
YDR124W NH
YKR061W NH
YOR338W NH
YER088C NH
YLR467W NH
Q0130 NH
YDR115W NH
YOR334W NH
YGR256W NH
YPR021C NH
YKR097W NH
YOL038C-A NH
YMR107W NH
YDR451C NH
YJL192C NH
YBR039W NH
YHR177W NH
YIR027C NH
YAL042W NH
YOR030W NH
YHR181W NH
YPL267W NH
YMR243C NH
YAL067W-A NH
YLR154W-F NH
YNR034W-A NH
YEL023C NH
YNL045W NH
YPR141C NH
YJR061W NH
YIL104C NH
YLL035W NH
YHR214C-C NH
YNL282W NH
YLR424W NH
YBR243C NH
YDR520C NH
YFL064C NH
YMR234W NH
YNL212W NH
YMR112C NH
YHL009W-A NH
YJL134W NH
YLR454W NH
YJL127C-B NH
YKL064W NH
YNR023W NH
YPL253C NH
YBR096W NH
YGR150C NH
YDR089W NH
YLR390W-A NH
YGL180W NH
YHR043C NH
YDR085C NH
YDR017C NH
YBR146W NH
YHR011W NH
YDL235C NH
YLR278C NH
YLR348C NH
YAL028W NH
YJL213W NH
YNL278W NH
YNL173C NH
YMR216C NH
YER039C-A NH
YMR306W NH
YBR085C-A NH
YOR329C NH
YHL035C NH
YHL004W NH
YJR116W NH
YBR073W NH
YDL088C NH
YBR215W NH
YDR435C NH
YDL052C NH
YFL058W NH
YGR295C NH
YMR144W NH
YBR084C-A NH
YDR161W NH
YCR068W NH
YPR051W NH
YCR094W NH
YLR253W NH
YOR285W NH
YLL022C NH
YGL237C NH
YHR067W NH
YOR266W NH
YDR120C NH
YJL012C NH
YMR246W NH
YLR201C NH
YHR091C NH
YIR039C NH
YML066C NH
YDR501W NH
YKR043C NH
YNL053W NH
YDR137W NH
YDR400W NH
YBR231C NH
YDL120W NH
YHL043W NH
YLR151C NH
YML121W NH
YNL033W NH
YGR244C NH
YGL255W NH
YNL036W NH
YHR046C NH
YKR071C NH
YOR016C NH
YGR063C NH
YPR005C NH
YGR223C NH
YHR021W-A NH
YFL062W NH
YMR267W NH
YJR034W NH
YNL077W NH
YPL160W NH
YGL185C NH
YDR456W NH
YKL175W NH
YMR262W NH
YGL005C NH
YNL125C NH
YBL019W NH
YBR043C NH
YDL231C NH
YML101C NH
YKL037W NH
YMR077C NH
YPR007C NH
YIL067C NH
YMR108W NH
YKL179C NH
YEL041W NH
YGL208W NH
YKR099W NH
YGL025C NH
YBR171W NH
YNL031C NH
YGR226C NH
YDL056W NH
YML120C NH
YOR384W NH
YML129C NH
YBR220C NH
YPL058C NH
YOL154W NH
YBR227C NH
YNR056C NH
YNL327W NH
YOR130C NH
YJL181W NH
YDL039C NH
YER016W NH
YPL099C NH
YNL242W NH
YDR365W-B NH
YLR099W-A NH
YMR058W NH
YNL297C NH
YAL018C NH
YOL078W NH
YJL156C NH
YMR166C NH
YNL146C-A NH
YDR034C-A NH
YPL050C NH
YLR327C NH
YPL277C NH
YLR142W NH
YPL257W NH
YLR104W NH
YKR051W NH
YBR293W NH
YLR412W NH
YFR040W NH
YNR067C NH
YNL074C NH
YBR021W NH
YML021C NH
YER038C NH
YHR007C-A NH
YER060W-A NH
YOR190W NH
YML048W NH
YFR012W-A NH
YHR048W NH
YHL034C NH
YHL006C NH
YDR418W NH
YLR183C NH
YIR024C NH
YCR038C NH
YOL155C NH
YIL009C-A NH
YJR040W NH
YJL037W NH
YOR059C NH
YMR325W NH
YGR271W NH
YGR173W NH
YPL276W NH
YNR002C NH
YIL158W NH
YBR086C NH
YLR361C-A NH
YER048W-A NH
YDR210W-B NH
YGR278W NH
Q0085 NH
YKL204W NH
YDR462W NH
YJL162C NH
YMR175W-A NH
YLL054C NH
YDL055C NH
YPR080W NH
YOL019W NH
YGL127C NH
YLR266C NH
YHL033C NH
YKR076W NH
YJR130C NH
YEL007W NH
YMR285C NH
YBR104W NH
YPL263C NH
YER096W NH
YIL128W NH
YKL088W NH
YJL046W NH
YLR228C NH
YER053C-A NH
YKL056C NH
YPL037C NH
YDR459C NH
YOR357C NH
YNR004W NH
YNL192W NH
YGL068W NH
YKL096C-B NH
YDL157C NH
YOR007C NH
YBR105C NH
YDL013W NH
YNL194C NH
YDR260C NH
YNR072W NH
YPL156C NH
YKL048C NH
YJL020C NH
YPL105C NH
YLR251W NH
YCR020C NH
YJR141W NH
YDR361C NH
YPL009C NH
YNL027W NH
YNL065W NH
YNL211C NH
YHL038C NH
YPL070W NH
YOL111C NH
YMR219W NH
YFL034C-B NH
YIR011C NH
YMR297W NH
YIL139C NH
YJR021C NH
YDR254W NH
YNL301C NH
YPL005W NH
YBR255C-A NH
YDL224C NH
YGL105W NH
YKL188C NH
YKL062W NH
YER044C NH
YNL315C NH
YLL049W NH
YKL216W NH
YJL158C NH
YDR162C NH
YCR024C-B NH
YCR059C NH
YDL183C NH
YKR046C NH
YIR043C NH
YCL039W NH
YER140W NH
YPL069C NH
YOR386W NH
YNL042W NH
YHR207C NH
YPL157W NH
YLR227W-A NH
YDR479C NH
YAL034W-A NH
YBR013C NH
YOR258W NH
YNR057C NH
YJL113W NH
YIL015W NH
YGR161W-C NH
YHR127W NH
YFL018C NH
YNL328C NH
YCL049C NH
YLR072W NH
YHR111W NH
YBR288C NH
YGL055W NH
YOL055C NH
YOR347C NH
YGL065C NH
YHR013C NH
YOR307C NH
YNL144C NH
YIR038C NH
YAL046C NH
YPL193W NH
YJL045W NH
YGR208W NH
YDR347W NH
YKR078W NH
YDR201W NH
YLR027C NH
YOR275C NH
YML077W NH
YGL245W NH
YER190W NH
YBR106W NH
YHR018C NH
YBR170C NH
YDL211C NH
YDR273W NH
YOL007C NH
YDR399W NH
YLR064W NH
YKL181W NH
YGL045W NH
YDL078C NH
YMR226C NH
YDR524C NH
YBR219C NH
YGR270W NH
YPR125W NH
YEL046C NH
YIR015W NH
YMR242C NH
YDR204W NH
YMR145C NH
YLL031C NH
YDR300C NH
YJR151C NH
YPL096W NH
YML038C NH
YJL082W NH
YIL006W NH
YLR392C NH
YGR075C NH
YBR268W NH
YDR316W NH
YNR070W NH
YOL164W-A NH
YNL145W NH
YHR068W NH
YOL013W-B NH
YGL160W NH
YGR042W NH
YDR430C NH
YER007W NH
YGR095C NH
YDL089W NH
YDR522C NH
YEL062W NH
YBR026C NH
YLR143W NH
YLR126C NH
YGL086W NH
YNL129W NH
YER106W NH
YBR083W NH
YGR169C NH
YMR074C NH
YDR341C NH
YMR269W NH
YJR112W-A NH
YHR138C NH
YFL021W NH
YPL144W NH
YML026C NH
YEL053C NH
YHL020C NH
YGR106C NH
YMR194C-B NH
YMR005W NH
YLR363C NH
YIL023C NH
YKL138C NH
YOL109W NH
YGL002W NH
YOR312C NH
YLR179C NH
YNL230C NH
YHL028W NH
YCR015C NH
YPR199C NH
YMR313C NH
YLR361C NH
YBR077C NH
YOR298W NH
YDR380W NH
YDL177C NH
YOL084W NH
YLR069C NH
YGR149W NH
YLL041C NH
YGL258W-A NH
YNR021W NH
YGR080W NH
YBL055C NH
YBR195C NH
YIL172C NH
YPL191C NH
YMR013C NH
YPL148C NH
YPL088W NH
YIL037C NH
YGL145W NH
YPR060C NH
YNL004W NH
YEL018W NH
YEL043W NH
YLR323C NH
YPL053C NH
YPL283C NH
YJR070C NH
YDL143W NH
YKL162C NH
YDR257C NH
YHL027W NH
YAR068W NH
YDL021W NH
YPL211W NH
YDR452W NH
YBL071W-A NH
YAL038W NH
YBR074W NH
YOL047C NH
YDL018C NH
Q0250 NH
YGR155W NH
YLR155C NH
YLR136C NH
YKR015C NH
YLR320W NH
YIL069C NH
YIL085C NH
YHR075C NH
YOL119C NH
YNL289W NH
YJR105W NH
YNR036C NH
YMR247C NH
YAL067C NH
YOR316C-A NH
YMR111C NH
YJL096W NH
YMR090W NH
YNR061C NH
YGR235C NH
YJL204C NH
YER180C-A NH
YGR209C NH
YBL064C NH
YDL012C NH
YDL181W NH
YMR133W NH
YKL029C NH
YPR106W NH
YNL039W NH
YDL149W NH
YLR007W NH
YGR187C NH
YBR282W NH
YDR009W NH
YER170W NH
Q0110 NH
YPL269W NH
YHR137W NH
YDR407C NH
YER060W NH
YIR041W NH
YGR058W NH
YGL009C NH
YIL008W NH
YHR101C NH
YBR192W NH
YBL009W NH
YDR279W NH
YLR243W NH
YOL048C NH
YJL025W NH
YDR246W NH
YLR187W NH
YDL024C NH
YER182W NH
YNL163C NH
YMR137C NH
YMR228W NH
YJR069C NH
YIL066C NH
YDR411C NH
YCR054C NH
YKR004C NH
YJL063C NH
YMR206W NH
YMR154C NH
YLR410W NH
YER092W NH
YBR101C NH
YIL042C NH
YHR112C NH
YGL029W NH
YJR060W NH
YDR437W NH
YHL022C NH
YGR017W NH
YGL175C NH
YLR305C NH
YIL124W NH
YGR234W NH
YCR004C NH
YKL028W NH
YPR173C NH
YAL011W NH
YJL108C NH
YNL067W NH
YLR020C NH
YEL016C NH
YEL020C NH
YPL060W NH
YER087W NH
YOL087C NH
YHR056C NH
YNL092W NH
YPL152W NH
YKL033W NH
YJR110W NH
YLR427W NH
YLR049C NH
YHR214W NH
YGL243W NH
YNL208W NH
YER055C NH
YJR123W NH
YHR065C NH
YNL128W NH
YDR405W NH
YGL163C NH
YIL174W NH
YPL094C NH
YAL037C-A NH
YLR315W NH
YDR516C NH
YPL106C NH
YFR042W NH
YPR191W NH
YMR241W NH
YJR029W NH
YOR147W NH
YJL189W NH
YHR079C-A NH
YNR037C NH
YPL243W NH
YDL109C NH
YLR440C NH
YBR018C NH
YAR062W NH
YCR043C NH
YDL248W NH
YPL270W NH
YBR054W NH
YNL164C NH
YNL062C NH
YMR298W NH
YMR003W NH
YML106W NH
YGR296W NH
YMR037C NH
YKL094W NH
YHR012W NH
YOR066W NH
YLR367W NH
YDR497C NH
YOR129C NH
YOL161C NH
YJL027C NH
YJR147W NH
YDR041W NH
YDR409W NH
YMR272C NH
YJL039C NH
YKL143W NH
YDL081C NH
YDR307W NH
YIL019W NH
YIL082W-A NH
YNL041C NH
YDL201W NH
YNL200C NH
YKR041W NH
YER073W NH
YGR144W NH
YEL006W NH
YNL238W NH
YBR053C NH
YCR073W-A NH
YHR211W NH
YOR269W NH
YML039W NH
YLL060C NH
YPL163C NH
YDR500C NH
YLL003W NH
YMR258C NH
YAL064W-B NH
YML125C NH
YML069W NH
YOL057W NH
YFR030W NH
YGR146C NH
YMR025W NH
YGR287C NH
YOR227W NH
YDL233W NH
YCL057C-A NH
YOR217W NH
YGR061C NH
YBR049C NH
YML124C NH
YPL246C NH
YDL178W NH
YOR111W NH
YLR156W NH
YLR152C NH
YLR431C NH
YNL240C NH
YKL019W NH
YGR168C NH
YGR027C NH
YGL250W NH
YJL048C NH
Q0105 NH
YEL031W NH
YJL129C NH
YKL191W NH
YDR320C-A NH
YIL099W NH
YJR135C NH
YGR161C-C NH
YIR013C NH
YDR144C NH
YIL002W-A NH
YMR032W NH
YAL049C NH
YPL112C NH
YJL085W NH
YKL209C NH
YKL128C NH
YMR010W NH
YCR023C NH
YHL009C NH
YDL086W NH
YOR201C NH
YPR109W NH
YPL137C NH
YML082W NH
YJL004C NH
YNL269W NH
YPL233W NH
YOR286W NH
YOR315W NH
YNL010W NH
YIL087C NH
YJL070C NH
YKR100C NH
YLR388W NH
YNL079C NH
YLR415C NH
YHR104W NH
YFL067W NH
YBR158W NH
YGL146C NH
YER043C NH
YBR182C NH
YPR015C NH
YER026C NH
YOL036W NH
YDL139C NH
YPR100W NH
YOL028C NH
YKL149C NH
YNR033W NH
YBR072C-A NH
YPR122W NH
YOL009C NH
YER124C NH
YHR214C-D NH
YOL158C NH
YDR055W NH
YDL110C NH
YNL187W NH
YNL274C NH
YOR049C NH
YMR027W NH
YIL044C NH
YPL257W-B NH
YDR419W NH
YBR110W NH
YGR089W NH
YOR009W NH
YLR247C NH
YDR266C NH
YPR036W-A NH
YDR512C NH
YPL208W NH
YLR450W NH
YOR319W NH
YGL117W NH
YCL014W NH
YFL010W-A NH
YLL040C NH
YKR070W NH
YHR081W NH
YJL072C NH
YDR090C NH
YDR038C NH
YDR040C NH
YNL024C NH
YOR070C NH
YJL217W NH
YLL066W-B NH
YGL093W NH
YLR397C NH
YHL017W NH
YKL098W NH
YCR008W NH
YOR204W NH
YOR298C-A NH
YOL059W NH
YGR110W NH
YHL036W NH
YOR165W NH
YJR088C NH
YCR014C NH
YHR020W NH
YJR039W NH
YJL148W NH
YEL075C NH
YNL185C NH
YMR067C NH
YML086C NH
YGR062C NH
YIL113W NH
YNL234W NH
YDR414C NH
YKR093W NH
YGR189C NH
YER113C NH
YMR050C NH
YDR471W NH
YOR380W NH
YFL044C NH
YHR039C NH
YIL009W NH
YNL046W NH
YLR025W NH
YOR355W NH
YDR076W NH
YPL265W NH
YFR055W NH
YDL128W NH
YHR090C NH
YDR214W NH
YPR061C NH
YGR267C NH
YGR185C NH
YML050W NH
YDR034W-B NH
YNL078W NH
YMR158W NH
YKR018C NH
YOR262W NH
YDR470C NH
YML132W NH
YFL004W NH
YDL045W-A NH
YMR132C NH
YBR012W-A NH
YDR358W NH
YGL085W NH
YGR023W NH
YML008C NH
YKR089C NH
YLR206W NH
YIL119C NH
YDR073W NH
YOR180C NH
YPL170W NH
YGL139W NH
YLR287C NH
YBR248C NH
YAL044W-A NH
YGL140C NH
YGR180C NH
YDR183W NH
YBR196C-A NH
YDR079W NH
YPL229W NH
YDR205W NH
YBL067C NH
YNL162W NH
YKL144C NH
YOR093C NH
YNL284C-B NH
YGR038C-A NH
YLL055W NH
YLR343W NH
YMR064W NH
YGR193C NH
YML041C NH
YOL029C NH
YMR260C NH
YOR060C NH
YMR321C NH
YJR015W NH
YNL024C-A NH
YEL073C NH
YDR185C NH
YDL170W NH
YGR036C NH
YML072C NH
YKL086W NH
YGL226W NH
YBR283C NH
YDR450W NH
YGR196C NH
YLR393W NH
YHR189W NH
YDR513W NH
YJR030C NH
YGR170W NH
YPR069C NH
YNL339C NH
YBR061C NH
YOR010C NH
YPL002C NH
YER102W NH
YHR010W NH
YKL074C NH
YAL036C NH
YGR126W NH
YKR023W NH
YKL082C NH
YGL010W NH
YHR195W NH
YGR237C NH
YIL131C NH
YDR287W NH
YMR002W NH
YDR122W NH
YOR296W NH
YOR035C NH
YIL127C NH
YBL068W NH
YIR042C NH
YOR118W NH
YMR281W NH
YPR055W NH
YBR019C NH
YOR239W NH
YBR001C NH
YOR256C NH
YER139C NH
YMR006C NH
YMR174C NH
YPL120W NH
YOL053W NH
YLL064C NH
YKR088C NH
YGL094C NH
YLR121C NH
YDR081C NH
YKR044W NH
YNL220W NH
YGR263C NH
YJL186W NH
YIL024C NH
YPR070W NH
YJR084W NH
YER050C NH
YLR019W NH
YMR087W NH
YDR068W NH
YGR059W NH
YLR067C NH
YIL137C NH
YGL246C NH
YBL075C NH
YER035W NH
YHR108W NH
YML093W NH
YMR299C NH
YNL146W NH
YOR155C NH
YGL143C NH
YNL239W NH
YLL018C-A NH
YNR073C NH
YDL117W NH
YGR271C-A NH
YMR030W NH
YOL075C NH
YOL056W NH
YML053C NH
YIL022W NH
YBL005W-A NH
YMR073C NH
YHL048C-A NH
YDL010W NH
YNL141W NH
YDR106W NH
YHR078W NH
YDR270W NH
YDR067C NH
YCR003W NH
YGR204C-A NH
YML017W NH
YER160C NH
YEL055C NH
YDL069C NH
YMR065W NH
YMR169C NH
YIL068C NH
YLR125W NH
YLR387C NH
YPR183W NH
YGR012W NH
YOL024W NH
YKL092C NH
YNL095C NH
YBR007C NH
YGL253W NH
YAL015C NH
YDR233C NH
YOL076W NH
YOR196C NH
YEL040W NH
YCR075W-A NH
YMR252C NH
YER074W NH
YGR206W NH
YLR312W-A NH
YKL189W NH
YER152C NH
YCL033C NH
YGR006W NH
YCR045C NH
YLR088W NH
YOL131W NH
YPL041C NH
YKL163W NH
YCR079W NH
YNL306W NH
YPR149W NH
YLR040C NH
YBR034C NH
YDR384C NH
YPR108W-A NH
YMR052W NH
YCR031C NH
YGR124W NH
YIL123W NH
YJL178C NH
YOR163W NH
YOR051C NH
YLR352W NH
YOL105C NH
YHR214C-B NH
YKL018C-A NH
YPR112C NH
YNR038W NH
YGR121W-A NH
YPR157W NH
YGL257C NH
YFL066C NH
YER099C NH
YDR316W-B NH
YGR161C-D NH
YBR299W NH
YNL182C NH
YML042W NH
YPR163C NH
YLR009W NH
YGR152C NH
YDL124W NH
YDR268W NH
YIL138C NH
YER091C NH
YOL064C NH
YHR132W-A NH
YOL110W NH
YMR129W NH
YLR153C NH
YOL128C NH
YDR194W-A NH
YJL016W NH
YJL190C NH
YER072W NH
YDL004W NH
YOR188W NH
YKL002W NH
YNL130C NH
YER100W NH
YMR110C NH
YFL048C NH
YMR323W NH
YPR117W NH
YLR024C NH
YNL091W NH
YDR159W NH
YPR031W NH
YGL187C NH
YOR040W NH
YDR323C NH
YJR095W NH
YDR485C NH
YNL029C NH
YOL020W NH
YJL013C NH
YNL136W NH
YLL057C NH
YER064C NH
YBL057C NH
YDL058W NH
YBL087C NH
YBR295W NH
YMR035W NH
YKR086W NH
YOR075W NH
YMR159C NH
YOR211C NH
YGL084C NH
YKL183W NH
YDR541C NH
YPL245W NH
YGR118W NH
YDR369C NH
YOL049W NH
YJR044C NH
YMR088C NH
YDR436W NH
YIL083C NH
YDR381C-A NH
YHR133C NH
YOR124C NH
YBR076W NH
YJL103C NH
YGR024C NH
YIL147C NH
YML097C NH
YNL051W NH
YMR097C NH
YNL059C NH
YLR033W NH
YMR253C NH
YGL249W NH
YFR032C-B NH
YHL040C NH
YLR023C NH
YFL040W NH
YBL098W NH
YJR009C NH
YGR148C NH
YJL196C NH
YHR105W NH
YMR204C NH
YCR053W NH
YLR085C NH
YDL074C NH
YDR069C NH
YLR137W NH
YOR346W NH
YGR257C NH
YOR279C NH
YLR306W NH
YJL112W NH
YBR036C NH
YLR398C NH
YEL022W NH
YLR309C NH
YPL092W NH
YDR282C NH
YIR018C-A NH
YLR446W NH
YPL227C NH
YGR273C NH
YMR184W NH
YBL081W NH
YLR160C NH
YFR046C NH
YHR194W NH
YJR142W NH
YGL027C NH
YBR182C-A NH
YMR286W NH
YDL036C NH
YBR213W NH
YHR037W NH
YOL159C-A NH
YLR107W NH
YNR045W NH
YMR072W NH
YER166W NH
YDL186W NH
YDR152W NH
YCR082W NH
YER063W NH
YHR045W NH
YMR280C NH
YOR330C NH
YPL072W NH
YKR091W NH
YPL252C NH
YGL057C NH
YDL073W NH
YNL108C NH
YEL042W NH
YLR219W NH
YGL173C NH
YBR082C NH
YLR355C NH
YLR039C NH
YHL032C NH
YHR002W NH
YPL038W NH
YJR085C NH
YPL196W NH
YBR161W NH
YCR032W NH
YOR234C NH
YDR465C NH
YIL169C NH
YCL030C NH
YLR284C NH
YOR017W NH
YLR036C NH
YDR371W NH
YBR162W-A NH
YPL281C NH
YDR210W-A NH
YJR080C NH
YIL055C NH
YJR158W NH
YLR081W NH
YFL036W NH
YKL157W NH
YER189W NH
YKL113C NH
YER014W NH
YDL112W NH
YPR164W NH
YER158C NH
YGR294W NH
YJL079C NH
YER049W NH
YKL109W NH
YDR179W-A NH
YBR280C NH
YJL171C NH
YLR369W NH
YBR259W NH
YHR040W NH
YKR102W NH
YDR475C NH
YMR270C NH
YDL226C NH
YDL240W NH
YER128W NH
YLR344W NH
YBR223C NH
YHR219W NH
YAL022C NH
YMR079W NH
YHR071W NH
YLR401C NH
YMR200W NH
YMR264W NH
YBR165W NH
YIL027C NH
YNR049C NH
YJL035C NH
YPL249C NH
YAL030W NH
YLR131C NH
YLR285C-A NH
YGL261C NH
YLR162W NH
YER156C NH
YBR238C NH
YER066W NH
YDR210W NH
YDL130W-A NH
YLR233C NH
YDR147W NH
YPL127C NH
YPL077C NH
YMR157C NH
YPL051W NH
YMR176W NH
YOR002W NH
YBR275C NH
YAL061W NH
YOR175C NH
YGR215W NH
YKL161C NH
YDR489W NH
YNR050C NH
YGL179C NH
YML096W NH
YHR214C-E NH
YGL235W NH
YGR188C NH
YMR089C NH
YOR264W NH
YOL045W NH
YIL070C NH
YPL207W NH
YCR091W NH
YKL190W NH
YLR357W NH
YGL203C NH
YIL117C NH
YMR307W NH
YOL152W NH
YJR131W NH
YJL003W NH
YDR196C NH
YNL082W NH
YPR095C NH
YLL048C NH
YBR003W NH
YGL148W NH
YDR310C NH
YNR032W NH
YOR245C NH
YDL241W NH
YLR004C NH
YNL299W NH
YJL057C NH
YOL144W NH
YGL111W NH
YBR181C NH
YCL038C NH
YPR158W NH
YOR313C NH
YGL039W NH
YPL257W-A NH
YOR014W NH
YOL069W NH
YNL231C NH
YJL159W NH
YGL220W NH
YER093C-A NH
YLR042C NH
YLR425W NH
YOR187W NH
YJL125C NH
YNL107W NH
YNL160W NH
YDR330W NH
YMR214W NH
YBR211C NH
YBR058C NH
YNR008W NH
YJR019C NH
YKL208W NH
YDL084W NH
YGL077C NH
YAR019C NH
YNL121C NH
YJR137C NH
YDL182W NH
YLR231C NH
YMR170C NH
YOR099W NH
YOR293C-A NH
YDR531W NH
YAR071W NH
YBR028C NH
YNL225C NH
YAR029W NH
YDR486C NH
YIR023W NH
YHR115C NH
YPL007C NH
YDR248C NH
YGR027W-B NH
YNL111C NH
YDR415C NH
YJL173C NH
YOR114W NH
YDR406W NH
YNR054C NH
YCR071C NH
YOL019W-A NH
YDL138W NH
YHR199C NH
YHR154W NH
YNR075W NH
YGR240C-A NH
YHR038W NH
YOR360C NH
YNL008C NH
YKL065C NH
YMR191W NH
YOR148C NH
YLR047C NH
YKR050W NH
YLR225C NH
YDR219C NH
YCR090C NH
Q0140 NH
YDR084C NH
YGL252C NH
YGL221C NH
YKL114C NH
YDR077W NH
YPL103C NH
YJR155W NH
YJR051W NH
YLR167W NH
YMR230W NH
YPR079W NH
YJR148W NH
YMR275C NH
YJR102C NH
YER117W NH
YPL128C NH
YJR075W NH
YPL149W NH
YGR147C NH
YPL132W NH
YIL168W NH
YDR121W NH
YOR176W NH
YNL190W NH
YDL204W NH
YKL050C NH
YOL081W NH
YBL108C-A NH
YDR098C NH
YMR048W NH
YOL011W NH
YOR177C NH
YGR205W NH
YLR188W NH
YOL034W NH
YHR159W NH
YBL090W NH
YBR203W NH
YBR121C NH
YGR109C NH
YAL002W NH
YKL215C NH
YGR255C NH
YIL120W NH
YKR094C NH
YER175C NH
YMR256C NH
YDR070C NH
YEL064C NH
YPR156C NH
YER067W NH
YOR003W NH
YAL056W NH
YGL067W NH
YNL119W NH
YMR092C NH
YDR461W NH
YOR317W NH
YAR066W NH
YPL249C-A NH
YMR102C NH
YDL066W NH
YOR387C NH
YKL010C NH
YML025C NH
YDL111C NH
YIR030C NH
YNL316C NH
YGR161C NH
YMR068W NH
YKL168C NH
YIL011W NH
YDR476C NH
YLR157C NH
YPL272C NH
YJL123C NH
YJR078W NH
YHR080C NH
YMR086W NH
YDR213W NH
YNL071W NH
YDL113C NH
YJL114W NH
YJL137C NH
YBL086C NH
YGL006W NH
YFR026C NH
YML087C NH
YMR066W NH
YLR090W NH
YPR196W NH
YLR052W NH
YMR225C NH
YOL102C NH
YBR062C NH
YBR169C NH
YFR019W NH
YDR004W NH
YER076C NH
YBR210W NH
YPL206C NH
YJL170C NH
YNL322C NH
YHR155W NH
YNR043W NH
YLR083C NH
YGR082W NH
YER004W NH
YNL232W NH
YMR251W-A NH
YNL209W NH
YDR037W NH
YHR153C NH
YOR316C NH
YLR060W NH
YNL178W NH
YPL090C NH
YLR132C NH
YDR483W NH
YPR027C NH
YPL067C NH
YCR026C NH
YDL214C NH
YLR326W NH
YBL082C NH
YGL159W NH
YDR527W NH
YBR093C NH
YGL138C NH
YDR391C NH
YOR131C NH
YDR345C NH
YBR015C NH
YIL151C NH
YLR303W NH
YLR016C NH
YOL116W NH
YJL222W NH
YPL155C NH
YNL186W NH
YLR097C NH
YDR210C-C NH
YMR238W NH
YCR034W NH
YCR106W NH
YLR414C NH
YML049C NH
YBL022C NH
YIL089W NH
YPR052C NH
YGL071W NH
YPR159C-A NH
YBL063W NH
YMR045C NH
YLR312C-B NH
YMR292W NH
YDR243C NH
YOR383C NH
YOR246C NH
YLR095C NH
YNL050C NH
YOR115C NH
YCR100C NH
YNL096C NH
YLL034C NH
YHR019C NH
YLR075W NH
YKL033W-A NH
YNL123W NH
YPL084W NH
YNL162W-A NH
YMR122W-A NH
YGR260W NH
YFR031C-A NH
YDR012W NH
YOR113W NH
YCL005W NH
YLR417W NH
YIR003W NH
YBR233W-A NH
YLR390W NH
YHR157W NH
YAL014C NH
YOL072W NH
YPL239W NH
YJR055W NH
YBR179C NH
YFR048W NH
YLR226W NH
YBR230W-A NH
YIL074C NH
YGR031W NH
YOR322C NH
YOR033C NH
YKR077W NH
YNL284C-A NH
YPR063C NH
YJR013W NH
YKL046C NH
YER107C NH
YKL024C NH
YMR075W NH
YBR262C NH
YDR088C NH
YLR377C NH
YIR034C NH
YKL008C NH
YMR291W NH
YML011C NH
YPL048W NH
YCL048W NH
YAR008W NH
YJR047C NH
YKL219W NH
YGL227W NH
YLR406C NH
YDR506C NH
YOR223W NH
YBR298C NH
YLR001C NH
YAL003W NH
YHR185C NH
YBR187W NH
YBL111C NH
YKL159C NH
YNL260C NH
YLR154W-B NH
YJL210W NH
YBL015W NH
YAL054C NH
YMR119W NH
YDL020C NH
YDR174W NH
YIL018W NH
YJL105W NH
YJR103W NH
YOR191W NH
YML036W NH
YFL051C NH
YJL205C NH
YDR524W-A NH
YHR031C NH
YJR118C NH
YLR177W NH
YBL005W-B NH
YGR279C NH
YBR290W NH
YGL123W NH
YMR062C NH
YPL176C NH
YJR134C NH
YLL051C NH
YLR119W NH
YIL064W NH
YDR165W NH
YNL142W NH
YMR222C NH
YHR144C NH
YCL074W NH
YPL198W NH
YLR242C NH
YER057C NH
YCR087C-A NH
YML029W NH
YAL033W NH
YNR060W NH
YLR333C NH
YGL087C NH
YML037C NH
YDL102W NH
YGR276C NH
YLR363W-A NH
YGR076C NH
YCR020C-A NH
YDL141W NH
YDR463W NH
YHR054C NH
YPL168W NH
YGR021W NH
YKR056W NH
YPR105C NH
YBL059C-A NH
YMR172W NH
YHR021C NH
YOL140W NH
YGL107C NH
YGR128C NH
YNR020C NH
YPR017C NH
YER137C-A NH
YNR039C NH
YAL063C NH
YFR016C NH
YCR010C NH
YOR354C NH
YNL309W NH
YMR143W NH
YGR183C NH
YGR175C NH
YAR020C NH
YKR072C NH
YNL265C NH
YKL211C NH
YGL043W NH
YPR189W NH
YDL103C NH
YNL196C NH
YHL003C NH
YGL135W NH
YJL155C NH
YHR212W-A NH
YOL132W NH
YGL082W NH
YNR048W NH
YHR083W NH
YLL023C NH
YGR204W NH
YFR005C NH
YBR216C NH
YEL020W-A NH
YEL038W NH
YLR022C NH
YJR016C NH
YDR222W NH
YEL076C-A NH
YDR020C NH
YKL165C NH
YPR129W NH
YDL091C NH
YKL164C NH
YDR074W NH
YBR240C NH
YHR086W-A NH
YDR251W NH
YOL042W NH
YHR196W NH
YDR494W NH
YGL142C NH
YKL151C NH
YLL067C NH
YPL230W NH
YOR046C NH
YLL062C NH
YER089C NH
YDL175C NH
YOR336W NH
YML131W NH
YHR192W NH
YNL313C NH
YCR051W NH
YGR067C NH
YHL024W NH
YJL185C NH
YER071C NH
YOR063W NH
YDR524C-B NH
YPL076W NH
YIR002C NH
YER044C-A NH
YIL017C NH
YML110C NH
YPR065W NH
YHR213W-B NH
YJL093C NH
YNR069C NH
YLR170C NH
YJL160C NH
YBR287W NH
Q0050 NH
YER077C NH
YDL033C NH
YJR083C NH
YDR291W NH
YGR239C NH
YFR057W NH
YOR006C NH
YPR204W NH
YNL283C NH
YGR153W NH
YOL032W NH
YLR194C NH
YPR158C-C NH
YER168C NH
YDR079C-A NH
YFR032C-A NH
YJL151C NH
YMR181C NH
YOL010W NH
YKR022C NH
YNL148C NH
YMR318C NH
YGL078C NH
YER142C NH
YIL065C NH
YKR074W NH
YNL099C NH
YKL201C NH
YPR083W NH
YBL033C NH
YDL159W-A NH
YCL057W NH
YDR117C NH
YLR245C NH
YGL216W NH
YLR185W NH
YNL100W NH
YPL184C NH
YDR492W NH
YOL114C NH
YGR096W NH
YER132C NH
YJL008C NH
YHR202W NH
YJR041C NH
YHR094C NH
YKR045C NH
YPR140W NH
YPR029C NH
YNL318C NH
YDR276C NH
YLL014W NH
YLL056C NH
YOL040C NH
YGR143W NH
YPL165C NH
YNR026C NH
YBL013W NH
YMR013W-A NH
YOR302W NH
YGR122W NH
YGR221C NH
YLL018C NH
YDR275W NH
YDR295C NH
YHR140W NH
YKL127W NH
YJL131C NH
YOR241W NH
YDR382W NH
YDR495C NH
YOL129W NH
YML014W NH
YDR237W NH
YOR343W-A NH
YKR009C NH
YGL006W-A NH
YJR129C NH
YPR024W NH
YOR289W NH
YIL102C NH
YLR259C NH
YOR229W NH
YKR049C NH
YKL073W NH
YJL133W NH
YOL077W-A NH
YCL040W NH
YPL145C NH
YDL146W NH
YJR004C NH
YBR186W NH
YKL137W NH
Q0160 NH
YDR098C-A NH
YFR041C NH
YKL006C-A NH
YLR133W NH
YPR192W NH
YMR189W NH
YOR137C NH
YNL215W NH
YDL105W NH
YDR111C NH
YCL029C NH
YPL064C NH
YML054C-A NH
YDL230W NH
YFR025C NH
YNL264C NH
YGL051W NH
YHR148W NH
YPL166W NH
YIL165C NH
YNL130C-A NH
YAR050W NH
YPL026C NH
YJR006W NH
YJL099W NH
YJR154W NH
YLR422W NH
YJL161W NH
YJR097W NH
YIR021W NH
YJR046W NH
YBL088C NH
YJR122W NH
YOR390W NH
YML105C NH
YDL245C NH
YEL049W NH
YKL035W NH
YMR056C NH
YDR141C NH
YGL171W NH
YOR373W NH
YOL096C NH
YGR249W NH
YAR035W NH
YGR198W NH
YJR026W NH
YNR022C NH
YPL167C NH
YDR034C NH
YBR033W NH
YPL186C NH
YOR352W NH
YLR406C-A NH
YAL013W NH
YJL031C NH
YKR084C NH
YDL104C NH
YHR175W NH
YGR174W-A NH
YBL008W-A NH
YBR246W NH
YBR002C NH
YHR121W NH
YEL017W NH
YDL067C NH
YKL180W NH
YGR037C NH
YBR191W NH
YGL083W NH
YMR229C NH
YAL060W NH
YAL068C NH
YCL036W NH
YPL046C NH
YDL206W NH
YCR019W NH
YIL072W NH
Q0060 NH
YDL122W NH
YBR218C NH
YJL207C NH
YBL069W NH
YML031W NH
YNR014W NH
YBR166C NH
YHR087W NH
YDR151C NH
YGL026C NH
YER047C NH
YEL050C NH
YGL036W NH
YIL093C NH
YPL135W NH
YNL195C NH
YNR068C NH
YPL074W NH
YLR426W NH
YGR035W-A NH
YOR276W NH
YCL058C NH
YBL102W NH
YGR049W NH
YGL053W NH
YHR156C NH
YIR012W NH
YDR129C NH
YLR056W NH
YMR283C NH
YML133C NH
YER083C NH
YGR099W NH
YLR110C NH
YBR137W NH
YJR062C NH
YNL281W NH
YHR022C NH
YAR033W NH
YFL020C NH
YCL001W-A NH
YHR001W-A NH
YMR150C NH
YDL098C NH
YOR153W NH
YBR057C NH
YPL032C NH
YLR034C NH
YGR157W NH
YCL047C NH
YNL213C NH
YMR018W NH
YBR284W NH
YBL027W NH
YML100W-A NH
YGR125W NH
YGR238C NH
YDR536W NH
YNR058W NH
YIL051C NH
YOR305W NH
YOR104W NH
YLR059C NH
YER079W NH
YMR230W-A NH
YKR063C NH
YPR003C NH
YFL057C NH
YLL009C NH
YDR107C NH
YGL064C NH
YJR059W NH
YOR095C NH
YLR158C NH
YKL091C NH
YKL096W NH
YJL219W NH
YCL054W NH
YKR106W NH
YMR020W NH
YDR110W NH
YDR412W NH
YPR082C NH
YJL193W NH
YAL063C-A NH
YDR123C NH
YDR210C-D NH
YOR150W NH
YBR196C-B NH
YBR149W NH
YGR030C NH
YPR153W NH
YBR172C NH
YDR226W NH
YDR389W NH
YHR050W-A NH
YML003W NH
YJL080C NH
YPR034W NH
YIL148W NH
YPL194W NH
YKL061W NH
YOR219C NH
YBR164C NH
YMR060C NH
YCR102C NH
YIR014W NH
YPL068C NH
YGR117C NH
YKR080W NH
YDR014W NH
YGR275W NH
YNL210W NH
YGR212W NH
YGL233W NH
YJR115W NH
YLR457C NH
YBR030W NH
YPL225W NH
YJR036C NH
YMR195W NH
YPR134W NH
YDL119C NH
YGR004W NH
YMR301C NH
YIL046W-A NH
YPR116W NH
YNL253W NH
YOL103W NH
YLR386W NH
YBR037C NH
YFR045W NH
YPR145W NH
YNR024W NH
YMR123W NH
YNL097C-A NH
YNL019C NH
YOR396W NH
YOR303W NH
YKR079C NH
YLR221C NH
YPL033C NH
YNL152W NH
YCR098C NH
YJL111W NH
YJR140C NH
YHL015W NH
YGR236C NH
YIL154C NH
YDL085W NH
YJL084C NH
YAR028W NH
YML115C NH
YBR278W NH
YDR236C NH
YPR184W NH
YOR018W NH
YDL191W NH
YDR481C NH
YOR349W NH
YCR018C NH
YLR353W NH
YHL016C NH
YLR135W NH
YOL088C NH
YOR209C NH
YHL044W NH
YBR023C NH
YIR025W NH
YDR036C NH
YOR394C-A NH
YJR106W NH
YMR223W NH
YMR142C NH
YDL040C NH
YBL071C-B NH
YKL120W NH
YKL089W NH
YLR239C NH
YPL019C NH
YHR050W NH
YJL071W NH
YJR010W NH
YCR021C NH
YJL130C NH
YHR063C NH
YBR038W NH
YOL063C NH
YHR009C NH
YGR111W NH
YLR461W NH
YPL087W NH
YMR101C NH
YDR135C NH
YKR105C NH
YNL001W NH
YKL015W NH
YOL146W NH
YGR094W NH
YDL218W NH
YNL098C NH
YNL032W NH
YHR184W NH
YLR332W NH
YGR081C NH
YOL156W NH
YCL005W-A NH
YOR183W NH
YBR058C-A NH
YHR168W NH
YHR062C NH
YGR248W NH
YOL058W NH
YMR138W NH
YKL034W NH
YJL110C NH
YHR208W NH
YAR042W NH
YKR013W NH
YIR009W NH
YPR188C NH
YKR064W NH
YGL018C NH
YJL198W NH
YPL013C NH
YMR261C NH
YOR179C NH
YER001W NH
YGR116W NH
YHR213W NH
YPL030W NH
YGL234W NH
YER164W NH
YGR002C NH
YMR271C NH
YOR306C NH
YLL016W NH
YBL089W NH
YGR112W NH
YLL012W NH
YLR213C NH
YLR013W NH
YDR439W NH
YDR349C NH
YLL028W NH
YJR010C-A NH
YLR408C NH
YPL121C NH
YNL323W NH
YPR067W NH
YGR254W NH
YIL145C NH
YMR209C NH
YBL112C NH
YPR102C NH
YLR168C NH
YPL123C NH
YOR172W NH
YJL149W NH
YGR159C NH
YNL331C NH
YML058W-A NH
YKR075C NH
YDR066C NH
YDR325W NH
YHR006W NH
YGL040C NH
YDL085C-A NH
YPL192C NH
YNL009W NH
YGL030W NH
YBR108W NH
YNL070W NH
YJR139C NH
YDL092W NH
YAR010C NH
YJL044C NH
YOR096W NH
YIR016W NH
YLR404W NH
YNL206C NH
YML062C NH
YBR029C NH
YJL101C NH
YDR375C NH
YKL047W NH
YLR375W NH
YPL183W-A NH
YIL153W NH
YER010C NH
YER159C-A NH
YGR098C NH
YHR149C NH
YJL197W NH
YDL212W NH
YJL068C NH
YBR046C NH
YAL016C-B NH
YCR024C-A NH
YGL238W NH
YBR111W-A NH
YCL069W NH
YBR052C NH
YPR085C NH
YPR167C NH
YER048C NH
YER037W NH
YGR247W NH
YKL154W NH
YLR321C NH
YMR063W NH
YFL034W NH
YLR304C NH
YGL017W NH
YOR087W NH
YFR053C NH
YIL098C NH
YML128C NH
YER129W NH
YOR304C-A NH
YBL001C NH
YOR057W NH
YDR373W NH
YLR087C NH
YAL012W NH
YOL002C NH
YDR351W NH
YCL035C NH
YPR152C NH
YHL008C NH
YKL146W NH
YNL066W NH
YOL092W NH
YJL107C NH
YNL336W NH
YKL206C NH
YMR115W NH
YOR156C NH
YOL003C NH
YLR381W NH
YEL005C NH
YBL028C NH
YIR017C NH
YKL039W NH
YGL028C NH
YDR247W NH
YBL029C-A NH
YKR008W NH
YJL118W NH
YFR043C NH
YIL029C NH
YOR255W NH
YER101C NH
YDR365W-A NH
YMR215W NH
YJL172W NH
YER159C NH
YHL031C NH
YEL047C NH
YPR056W NH
YBR201W NH
YER144C NH
YDR239C NH
YDL180W NH
YEL058W NH
YLR172C NH
YBR024W NH
YOR023C NH
YJL168C NH
Q0120 NH
YJL121C NH
YPL212C NH
YGL114W NH
YJL036W NH
YJL201W NH
YPL141C NH
YDR528W NH
YER138C NH
YPR001W NH
YHR213W-A NH
YLL033W NH
YPR104C NH
YHL049C NH
YPL244C NH
YKL220C NH
YGL164C NH
YGL231C NH
YBL046W NH
YER090W NH
YPR049C NH
YDL200C NH
YAR027W NH
YIR018W NH
YGR026W NH
YIL114C NH
YFL027C NH
YLR380W NH
YGR169C-A NH
YNL153C NH
YHR036W NH
YKL184W NH
YGR079W NH
YIL164C NH
YML009C NH
YDL133W NH
YOL073C NH
YMR250W NH
YBR098W NH
YDR444W NH
YPR094W NH
YBR237W NH
YER018C NH
YNL138W-A NH
YDL130W NH
YHR161C NH
YDR116C NH
YKL027W NH
YDR242W NH
YLR281C NH
YJR031C NH
YKR065C NH
YBR139W NH
YPL241C NH
YER023W NH
YPL100W NH
YPL146C NH
YLR439W NH
YCL055W NH
YML024W NH
YKR027W NH
YNL177C NH
YBR138C NH
YJL055W NH
YJL136C NH
YAR075W NH
YDR057W NH
YMR140W NH
YLR092W NH
YFL054C NH
YBR016W NH
YBR031W NH
YHR142W NH
YBR225W NH
YNL035C NH
YLL038C NH
YPR158C-D NH
YKL020C NH
YPL164C NH
YNL097C NH
YLR265C NH
YJR101W NH
YDR447C NH
YIL136W NH
YIL016W NH
YML127W NH
YOL143C NH
YOR052C NH
YGR029W NH
YPL278C NH
YOL052C-A NH
YOR078W NH
YGR166W NH
YMR302C NH
YCL075W NH
YNL221C NH
YCR092C NH
YKL072W NH
YMR182C NH
YLR285W NH
YJR098C NH
YDR438W NH
YMR004W NH
YPL098C NH
YER017C NH
YIL157C NH
YIL149C NH
YNL227C NH
YPR151C NH
YHR044C NH
YFL024C NH
YDR180W NH
YLR176C NH
YLR010C NH
YJL073W NH
YMR135C NH
YMR259C NH
YOL071W NH
YML007C-A NH
YGL126W NH
YMR232W NH
YCR083W NH
YKR057W NH
YGL113W NH
YEL077C NH
YER109C NH
YBR200W-A NH
YMR160W NH
YNR001C NH
YIL116W NH
YNL022C NH
YGR100W NH
YNR032C-A NH
YOR252W NH
YGR052W NH
YER141W NH
YPR172W NH
YGL091C NH
YER042W NH
YJL100W NH
YIL060W NH
YHR047C NH
YJR150C NH
YNL015W NH
YPR013C NH
YJL024C NH
YKL167C NH
YMR070W NH
YFR049W NH
YML083C NH
YDR296W NH
YPL110C NH
YLR205C NH
YBR080C NH
YMR009W NH
YOR243C NH
YBR235W NH
YFL002C NH
YLL043W NH
YER005W NH
YBR239C NH
YML005W NH
YPL040C NH
YMR120C NH
YGR283C NH
YPL113C NH
YGR141W NH
YER119C NH
YFL030W NH
YPR166C NH
YML108W NH
YDR322C-A NH
YOL155W-A NH
YIL132C NH
YIL173W NH
YML070W NH
YDR013W NH
YNR076W NH
YNL054W-B NH
YPL008W NH
YDL156W NH
YDR173C NH
YKL134C NH
YOR293W NH
YLR399C NH
YLR356W NH
YDR109C NH
YPL057C NH
YJL058C NH
YFR015C NH
YLL042C NH
YLR410W-B NH
YDR263C NH
YDR334W NH
YNL233W NH
YNL334C NH
YBR140C NH
Q0255 NH
YHR106W NH
YOR389W NH
YLR325C NH
YMR100W NH
YGL089C NH
YMR207C NH
YNL248C NH
YLR341W NH
YGL103W NH
YOR158W NH
YGL080W NH
YFL002W-A NH
YDR007W NH
YDL131W NH
YBR163W NH
YML047C NH
YGR167W NH
YER145C NH
YCR089W NH
YMR136W NH
YCR076C NH
YDR379W NH
YIL160C NH
YHR131C NH
YGL223C NH
YBL020W NH
YDR039C NH
YKL176C NH
YGL129C NH
YBR276C NH
YMR053C NH
YLR146C NH
YHL039W NH
YPL221W NH
YDL164C NH
YDR393W NH
YOR008C NH
YOR068C NH
YGR093W NH
YFR023W NH
YEL025C NH
YNL255C NH
YOL065C NH
YDR208W NH
YCR036W NH
YNL259C NH
YPR133W-A NH
YKR087C NH
YJL088W NH
YDL161W NH
YJL146W NH
YBR012W-B NH
YML113W NH
YCL028W NH
YLR166C NH
YHL013C NH
YOR356W NH
YDR093W NH
YBR229C NH
YPL116W NH
YHR117W NH
YOR012W NH
YML045W-A NH
YGL196W NH
YOR233W NH
YMR244C-A NH
YLL025W NH
YOR299W NH
YPR048W NH
YPL109C NH
YOL125W NH
YEL027W NH
YJL165C NH
YMR175W NH
YGL209W NH
YBL092W NH
YBR145W NH
YIL031W NH
YBR233W NH
YPR135W NH
YDR045C NH
YHR110W NH
YKL001C NH
YLR181C NH
YML002W NH
YBR244W NH
YFL026W NH
YDL223C NH
YGL013C NH
YMR163C NH
YHR034C NH
YDR338C NH
YFL041W-A NH
YOR008C-A NH
YML006C NH
YKR095W NH
YJL077W-B NH
YGR230W NH
YKR017C NH
YCR042C NH
YGR032W NH
YDR466W NH
YJR082C NH
YPL054W NH
YMR282C NH
YGR207C NH
YOR134W NH
YJL062W-A NH
YOR042W NH
YDL238C NH
YCR017C NH
YJL179W NH
YLR150W NH
YJR111C NH
YIR004W NH
YDL037C NH
YIR029W NH
YOL093W NH
YJL144W NH
YGR174C NH
YBR267W NH
YML107C NH
YIL047C NH
YGL262W NH
YCL043C NH
YNL117W NH
YLR057W NH
YOL014W NH
YGL021W NH
YPL066W NH
YPL056C NH
YPL180W NH
YOR216C NH
YLR035C-A NH
YOR109W NH
YKR090W NH
YCR107W NH
YBR107C NH
YDL166C NH
YOL043C NH
YOR162C NH
YBR249C NH
YOR288C NH
YFL041W NH
YOR377W NH
YBR041W NH
YBR090C NH
YGR085C NH
YOR394W NH
YMR131C NH
YMR278W NH
YPR148C NH
YMR310C NH
YBR004C NH
YER104W NH
YNL058C NH
YOL151W NH
YKL032C NH
YMR105C NH
YPL262W NH
YDR519W NH
YLR267W NH
YDL193W NH
YDR104C NH
YKL106C-A NH
YGR216C NH
YPL199C NH
YLR373C NH
YIL170W NH
YPR043W NH
YDL148C NH
YEL052W NH
YBR296C-A NH
YMR295C NH
YDR472W NH
YBR297W NH
YML104C NH
YJR048W NH
YNL199C NH
YPR004C NH
YLR466W NH
YGL263W NH
YMR031C NH
YMR034C NH
YHR216W NH
YGR225W NH
YER070W NH
YPL260W NH
YGR289C NH
YBR014C NH
YOL039W NH
YPR137C-B NH
YGL014W NH
YOL012C NH
YPR138C NH
YGR171C NH
YMR217W NH
YAL010C NH
YDR078C NH
YDR182W NH
YML074C NH
YJR151W-A NH
YAL064W NH
YMR019W NH
YGR127W NH
YNR011C NH
YLL002W NH
YDR363W-A NH
YLR372W NH
YLL013C NH
YBR180W NH
YGR227W NH
YJL216C NH
YHL047C NH
YOR037W NH
YJR108W NH
YJL133C-A NH
YDR032C NH
YER002W NH
YER045C NH
YOR126C NH
YJL047C NH
YLR193C NH
YOR108W NH
YPL179W NH
YLR464W NH
YBR129C NH
YML060W NH
YER034W NH
YCL001W NH
YOL015W NH
YLR218C NH
YPR047W NH
YOR154W NH
YAR064W NH
YLR203C NH
YLR215C NH
YER187W NH
YLR312C NH
YFL046W NH
YOR375C NH
YHR122W NH
YDL171C NH
YPL219W NH
YML054C NH
YBL061C NH
YOL104C NH
YER154W NH
YGL169W NH
YGR109W-A NH
YNL273W NH
YOR236W NH
YGR084C NH
YFL068W NH
YNL023C NH
YKR005C NH
YGR016W NH
YNL275W NH
YJL206C NH
YHR076W NH
YNL052W NH
YKL192C NH
YER143W NH
YIR035C NH
YPL175W NH
YBR251W NH
YDL063C NH
YOR071C NH
YJL166W NH
YCL068C NH
YNL073W NH
YLR154W-A NH
YPR128C NH
YDR339C NH
YGL075C NH
YLR435W NH
YPL095C NH
YCL004W NH
YPL038W-A NH
YGL170C NH
YOR074C NH
YOR278W NH
YIL056W NH
YGL224C NH
YPR073C NH
YDR503C NH
YOR019W NH
YML080W NH
YLR108C NH
YLR214W NH
YMR180C NH
YPL028W NH
YKR035W-A NH
YDL070W NH
YPL034W NH
YFL002W-B NH
YKL210W NH
YDR508C NH
YDR364C NH
YLR257W NH
YDR281C NH
YOL062C NH
YOR371C NH
YJL126W NH
YER033C NH
YER019C-A NH
YOL122C NH
YLR289W NH
YGL038C NH
YDR261W-B NH
YAR031W NH
YDR160W NH
YMR124W NH
YNR063W NH
YKR062W NH
YJL052W NH
YBL044W NH
YLR451W NH
YIR033W NH
Q0115 NH
YLR145W NH
YGL184C NH
YMR040W NH
YOL095C NH
YLR161W NH
YOR142W-B NH
YOR344C NH
YAL048C NH
YMR046C NH
YLR351C NH
YLR011W NH
YDL198C NH
YLR068W NH
YAL026C NH
YMR279C NH
YPR033C NH
Q0075 NH
YJL117W NH
YDR003W NH
YMR162C NH
YDR019C NH
YDR421W NH
YOR110W NH
YDR312W NH
YOR043W NH
YDR050C NH
YDR064W NH
YML068W NH
YLR195C NH
YKL043W NH
YDR315C NH
YFR014C NH
YCL002C NH
YOR120W NH
YDL054C NH
YPL133C NH
YPR081C NH
YGR054W NH
YKL071W NH
YHR143W NH
YOR044W NH
YFL056C NH
YGL166W NH
YHR035W NH
YGL001C NH
YOL022C NH
YGL090W NH
YJR049C NH
YNL229C NH
YDL234C NH
YLR094C NH
YML118W NH
YHL001W NH
YDR368W NH
YGL188C-A NH
YOR378W NH
YJL011C NH
YOR221C NH
YKL069W NH
YGR001C NH
YBR022W NH
YBL101W-B NH
YOR320C NH
YGR288W NH
YML078W NH
YOR385W NH
YLR330W NH
YDR326C NH
YER080W NH
YMR117C NH
YNL272C NH
YOR381W-A NH
YBL074C NH
YKL093W NH
YML088W NH
YLR227C NH
YDR059C NH
YOL124C NH
YNR041C NH
YJL052C-A NH
YOR247W NH
YIL110W NH
YKL110C NH
YHL015W-A NH
YOL164W NH
YML102W NH
YLR272C NH
YGR213C NH
YEL070W NH
YGR071C NH
YER176W NH
YPL220W NH
YPL159C NH
YPR068C NH
YDL115C NH
YGL256W NH
YMR147W NH
YDL189W NH
YPL231W NH
YPR045C NH
YHR201C NH
YBL079W NH
YLL045C NH
YJR058C NH
YNL048W NH
YDL045C NH
YKL099C NH
YAR061W NH
YDR460W NH
YDR087C NH
YPR006C NH
YJR143C NH
YMR001C-A NH
YHR124W NH
YPL210C NH
YHL025W NH
YGR130C NH
YBL060W NH
YOR161C NH
YER103W NH
YCR067C NH
YGR056W NH
YGR131W NH
YGL007C-A NH
YLR260W NH
YOR128C NH
YGL020C NH
YOR086C NH
YJL209W NH
YLR413W NH
YOR353C NH
YNL237W NH
YKL213C NH
YKR098C NH
YKL160W NH
YDR539W NH
YGL242C NH
YBR298C-A NH
YHR001W NH
YMR118C NH
YPR143W NH
YKL218C NH
YJR112W NH
YOR028C NH
YDL123W NH
YBR048W NH
YGL236C NH
YBR294W NH
YLR407W NH
YLR154C NH
YDR277C NH
YLR271W NH
YDL053C NH
YNL169C NH
YNL249C NH
YKL063C NH
YDR367W NH
YLR157C-B NH
YIL152W NH
YDR446W NH
YGL054C NH
YLR405W NH
YJL184W NH
YDR530C NH
YMR171C NH
YPR115W NH
YKR058W NH
YKR037C NH
YJL094C NH
YKL141W NH
YEL026W NH
YNL072W NH
YAL023C NH
YAL025C NH
YDL107W NH
YGL076C NH
YNL223W NH
YLR410W-A NH
YAL058W NH
YMR322C NH
YML067C NH
YJR153W NH
YPL173W NH
YOL112W NH
YGL119W NH
YGR132C NH
YEL003W NH
YKR019C NH
YBR047W NH
YHR007C NH
YFR009W NH
YFR038W NH
YKL009W NH
YMR044W NH
YAR015W NH
YLR157W-A NH
YDR337W NH
YMR134W NH
YPL216W NH
YOR062C NH
YNL149C NH
YDR158W NH
YLR159W NH
YBR296C NH
YGR033C NH
YOR339C NH
YML059C NH
YML022W NH
YLR199C NH
YPL234C NH
YFL001W NH
YMR021C NH
YJR014W NH
YBL034C NH
YCR037C NH
YKR039W NH
YIR007W NH
YOR032W-A NH
YDR003W-A NH
YKL079W NH
YGR038C-B NH
YLL015W NH
YBR176W NH
YKL150W NH
YDL160C-A NH
YDR336W NH
YDR086C NH
YDL142C NH
YNL159C NH
YBR255W NH
YER150W NH
YFL047W NH
YKR003W NH
YKL067W NH
YPL071C NH
YML098W NH
YDR002W NH
YPL081W NH
YIR037W NH
YLR050C NH
YDR105C NH
YMR023C NH
YPR193C NH
YGL056C NH
YBR071W NH
YDR011W NH
YML043C NH
YKL185W NH
YDL061C NH
YBR078W NH
YDL083C NH
YLR220W NH
YHL050C NH
YOR073W NH
YPL023C NH
YDR026C NH
YDR261C NH
YCL061C NH
YFL022C NH
YIL001W NH
YOR167C NH
YDL027C NH
YGL192W NH
YOR100C NH
YDR288W NH
YIR005W NH
YIR036C NH
YNL204C NH
YBL107C NH
YKR103W NH
YDL205C NH
YHR204W NH
YGL144C NH
YBR117C NH
YFL042C NH
YFR006W NH
YNL300W NH
YDR022C NH
YPL108W NH
YOL016C NH
YHR042W NH
YPL158C NH
YPR002W NH
YKL105C NH
YPL052W NH
YDR261C-D NH
YBR241C NH
YGR102C NH
YER131W NH
YBR056W-A NH
YNL293W NH
YPL027W NH
YPR155C NH
YNR046W NH
YPL177C NH
YJL136W-A NH
YMR315W-A NH
YNR066C NH
YER153C NH
YNL003C NH
YAR035C-A NH
YLR276C NH
YNR055C NH
YPL065W NH
YOR295W NH
YBR111C NH
YGR105W NH
YJR027W NH
YGR066C NH
YGR101W NH
YJL212C NH
YOR067C NH
YER183C NH
YFR039C NH
YNL012W NH
YBR151W NH
YDL100C NH
YOL163W NH
YJL006C NH
YGR250C NH
YMR041C NH
YLR460C NH
YDR511W NH
YPR011C NH
YIL078W NH
YIL039W NH
YDR071C NH
YFR047C NH
YCR011C NH
YKL090W NH
YOL117W NH
YHR139C NH
YGL081W NH
YDR178W NH
YOR328W NH
YLL061W NH
YBL045C NH
YLR149C NH
YLR207W NH
YMR208W NH
YOR034C NH
YLR437C NH
YNR019W NH
YCL020W NH
YFL010C NH
YOL082W NH
YJR067C NH
YDR424C NH
YPL226W NH
YHR146W NH
YAR023C NH
YFR017C NH
YOR065W NH
YIL045W NH
YER186C NH
YOR011W NH
YGL121C NH
YIL103W NH
YCR047C NH
YJR017C NH
YMR099C NH
YPR113W NH
YLR190W NH
YDR423C NH
YKL212W NH
YGL156W NH
YDR063W NH
YLR419W NH
YMR036C NH
YDR352W NH
YPR137C-A NH
YGR272C NH
YBL006C NH
YEL021W NH
YOR090C NH
YIL014W NH
YCR028C-A NH
YDR422C NH
YNL183C NH
YLR144C NH
YNR071C NH
YLR389C NH
YLR324W NH
YGR146C-A NH
YEL071W NH
YPR030W NH
YOL103W-B NH
YIL073C NH
YDR303C NH
YKL148C NH
YBL029W NH
YGL186C NH
YER162C NH
YER046W NH
YER188C-A NH
YBR005W NH
YMR071C NH
YOR367W NH
YBL018C NH
YIL155C NH
YJR099W NH
YOR321W NH
YHR203C NH
YCL018W NH
YIL090W NH
YER147C NH
YJR109C NH
YNL176C NH
YIL096C NH
YGR045C NH
YAL064C-A NH
YDR362C NH
YDR454C NH
YGR202C NH
YDR056C NH
YFL061W NH
YDR408C NH
YDL019C NH
YDR297W NH
YKR095W-A NH
YER041W NH
YOL026C NH
YDR440W NH
YOL121C NH
YLR420W NH
YNL151C NH
YLR462W NH
YHR100C NH
YPR046W NH
YBR097W NH
YNR028W NH
YGR109W-B NH
YJR117W NH
YLL052C NH
YOL098C NH
YOR271C NH
YOR149C NH
YLL006W NH
YDR289C NH
YDR166C NH
YER186W-A NH
YDL028C NH
YDR319C NH
YGL211W NH
YKL133C NH
YDL194W NH
YNL137C NH
YDL176W NH
YDR487C NH
YLR346C NH
YLR209C NH
YIL135C NH
YOR084W NH
YOL166W-A NH
YPR028W NH
YLR254C NH
YEL061C NH
YKL049C NH
YOR166C NH
YLR154W-C NH
YPL089C NH
YKL156W NH
YFL060C NH
YGR203W NH
YJR005C-A NH
YGL248W NH
YLL005C NH
YIL175W NH
YGL228W NH
YOR226C NH
YLR162W-A NH
YPR035W NH
YMR015C NH
YFL014W NH
YKL078W NH
YER074W-A NH
YFL029C NH
YOR193W NH
YGR201C NH
YJL051W NH
YHR049W NH
YDR420W NH
YDL197C NH
YCR024C NH
YER086W NH
YMR289W NH
YDR186C NH
YDR529C NH
YDR018C NH
YBR072W NH
YPL104W NH
YMR227C NH
YML071C NH
YKL026C NH
YNL038W NH
YOL097W-A NH
YMR218C NH
YGR044C NH
YOR079C NH
YPL223C NH
YPL250C NH
YGL232W NH
YGL213C NH
YKL017C NH
YGL101W NH
YMR152W NH
YBR157C NH
YNL083W NH
YPL117C NH
YGL189C NH
YOR311C NH
YMR293C NH
YIR026C NH
YCL031C NH
YGL095C NH
YHR096C NH
YDR488C NH
YPR169W NH
YBL091C-A NH
YMR165C NH
YGR015C NH
YNL067W-B NH
YKL052C NH
YKL140W NH
YFL050C NH
YMR212C NH
YKR010C NH
YLR448W NH
YNL155W NH
YLL063C NH
YGR043C NH
YBR285W NH
YKL124W NH
YNR007C NH
YDL022W NH
YER024W NH
YOL101C NH
YJL183W NH
YBR189W NH
YJR125C NH
YOL033W NH
YMR069W NH
YHR176W NH
YOR327C NH
YNR027W NH
YLR130C NH
YJR100C NH
YCR060W NH
YDR234W NH
YAL062W NH
YOR164C NH
YFR032C NH
YBL014C NH
YOR376W-A NH
YBL101C NH
YDR005C NH
YHL021C NH
YKR016W NH
YPL232W NH
YPR133C NH
YNL245C NH
YHR074W NH
YPL215W NH
YIR028W NH
YDR545W NH
YAL037W NH
YER003C NH
YMR085W NH
YCR040W NH
YCL034W NH
YHR188C NH
YOL080C NH
YPL091W NH
YJL097W NH
YFL031W NH
YPL059W NH
YLR164W NH
YGL050W NH
YDL093W NH
YDL174C NH
YMR022W NH
YBR261C NH
YBL042C NH
YKL125W NH
YEL034W NH
YML112W NH
YDL099W NH
YGR077C NH
YDR285W NH
YPL236C NH
YDR163W NH
YFL025C NH
YJR133W NH
YKL171W NH
YJR073C NH
YPR158W-A NH
YKL075C NH
YJR107W NH
YDR434W NH
YKL005C NH
YNL326C NH
YOR021C NH
YDR177W NH
YBR183W NH
YNR029C NH
YER180C NH
YPR186C NH
YPL079W NH
YLR030W NH
YHR182W NH
YMR081C NH
YHR167W NH
YER137C NH
YBL031W NH
YLR098C NH
YEL056W NH
YOR056C NH
YBL091C NH
YFR033C NH
YGL205W NH
YOR393W NH
YHR022C-A NH
YLR300W NH
YDR350C NH
YDL173W NH
YMR017W NH
YMR251W NH
YOR141C NH
YIL088C NH
YDL057W NH
YIR031C NH
YKL178C NH
YJR161C NH
YCL025C NH
YDL077C NH
YGL096W NH
YKR104W NH
YNL270C NH
YDR030C NH
YGL150C NH
YLR053C NH
YKL040C NH
YNL157W NH
YLR211C NH
YLR091W NH
YML076C NH
YNR051C NH
YKR007W NH
YOL157C NH
YLR134W NH
YGR284C NH
YDR538W NH
YDR515W NH
YMR311C NH
YBR236C NH
YNL279W NH
YKR067W NH
YOR142W-A NH
YOL025W NH
YJR011C NH
YDR478W NH
YPR132W NH
YGR262C NH
YJL180C NH
YIR032C NH
YDL079C NH
YDR218C NH
YEL024W NH
YEL059C-A NH
YLR003C NH
YJL077C NH
YNL080C NH
YJR086W NH
YMR011W NH
YCL051W NH
YGL183C NH
YMR177W NH
YLR157C-A NH
YBR212W NH
YOR291W NH
YJL218W NH
YPL130W NH
YCL009C NH
YBL072C NH
YCR052W NH
YDL133C-A NH
YAL053W NH
YKL060C NH
YPR058W NH
YBR185C NH
YHR183W NH
YBR156C NH
YIL013C NH
YMR272W-B NH
YOR368W NH
YGR258C NH
YKL084W NH
YGR008C NH
YDR534C NH
YPL006W NH
YKL003C NH
YNL191W NH
YJL116C NH
YOL067C NH
YLL058W NH
YDL121C NH
YMR187C NH
YOR220W NH
YLR100W NH
YIL111W NH
YMR098C NH
YCR069W NH
YKL004W NH
YLR241W NH
YOL031C NH
YKL077W NH
YOR119C NH
YER053C NH
YKL053C-A NH
YDR292C NH
YNL076W NH
YOL127W NH
YKL207W NH
YJR114W NH
YOR257W NH
YHR151C NH
YDL236W NH
YJL042W NH
YER051W NH
YCL012C NH
YML081W NH
YPR075C NH
YEL057C NH
YIL041W NH
YIL030C NH
YNL332W NH
YOR215C NH
YBR199W NH
YIL134W NH
YCR108C NH
YER069W NH
YPR203W NH
YNL086W NH
YOL052C NH
YBL010C NH
YOL103W-A NH
YDL001W NH
YBR056W NH
YMR305C NH
YOR273C NH
YOR294W NH
YMR038C NH
YDR542W NH
YBL054W NH
YGL012W NH
YLR412C-A NH
YKR053C NH
YOR133W NH
YKL138C-A NH
YJR160C NH
YFL049W NH
YCR005C NH
YML028W NH
YBL076C NH
YJR120W NH
YGL032C NH
YHR175W-A NH
YBR070C NH
YIL010W NH
YOL060C NH
YOL054W NH
YCR099C NH
YGL154C NH
YPL274W NH
YGL191W NH
YOL027C NH
YJL214W NH
YJL208C NH
YIL161W NH
YDR132C NH
YNL158W NH
YNL026W NH
YPR179C NH
YER019W NH
YIL091C NH
YGL110C NH
YGL230C NH
YHL011C NH
YDR051C NH
YPR158W-B NH
YBR120C NH
YDR397C NH
YFL011W NH
YMR084W NH
YIL177C NH
YHR210C NH
YHL048W NH
YFL007W NH
YPR185W NH
YGR280C NH
YML114C NH
YJL225C NH
YDR153C NH
YLR329W NH
YLR244C NH
YDR321W NH
YHR029C NH
YOL091W NH
YKR042W NH
YBR148W NH
YLR246W NH
YDR169C-A NH
YML019W NH
YOR363C NH
YJL223C NH
YEL048C NH
YBL080C NH
YNL034W NH
YJR001W NH
YMR182W-A NH
YGR161W-B NH
YER030W NH
YER175W-A NH
YFR001W NH
YJL104W NH
YGL254W NH
YGR165W NH
YDL075W NH
YKL087C NH
YCR046C NH
YNR012W NH
YHL012W NH
YEL039C NH
Q0080 NH
YOR268C NH
YDL144C NH
YGL247W NH
YIL133C NH
YGR286C NH
YNR006W NH
YJR136C NH
YJR079W NH
YNR047W NH
YPL131W NH
YHR123W NH
YIL092W NH
YJR025C NH
YKL224C NH
YLR224W NH
YHL010C NH
YPL016W NH
YOR174W NH
YOR143C NH
YLL032C NH
YHR070W NH
YDR184C NH
YCR075C NH
YHR147C NH
YJR074W NH
YOR048C NH
YPL162C NH
YNL295W NH
YLR204W NH
YHR025W NH
YNL254C NH
YAL027W NH
YBR132C NH
YML027W NH
YAR009C NH
YOR045W NH
YDR125C NH
YLL046C NH
YKR006C NH
YGL073W NH
YER028C NH
YPL200W NH
YPL282C NH
YML045W NH
YPL271W NH
YDR370C NH
YDR354W NH
YER015W NH
YPL055C NH
YDR331W NH
YCL042W NH
YDL237W NH
YBR302C NH
YLL029W NH
YJL163C NH
YDR025W NH
YNL055C NH
YMR033W NH
YFR029W NH
YLR063W NH
YBR040W NH
YJL132W NH
YPR022C NH
YIR022W NH
YBR286W NH
YER169W NH
YNL042W-B NH
YEL019C NH
YAL059W NH
YBR168W NH
YDR150W NH
YIL134C-A NH
YBR006W NH
YBL011W NH
YPR118W NH
YOR189W NH
YKR096W NH
YOR292C NH
YMR287C NH
YLR082C NH
YML056C NH
YLR223C NH
YGR277C NH
YML034W NH
YOL153C NH
YKL119C NH
YMR277W NH
YNL310C NH
YLR376C NH
YOR064C NH
YHR113W NH
YGL031C NH
YHL018W NH
YDR332W NH
YDR294C NH
YFR003C NH
YJR089W NH
YHR072W NH
YOL066C NH
YLL006W-A NH
YDR231C NH
YNL030W NH
YNL302C NH
YDR021W NH
YDR374C NH
YDR126W NH
YOL097C NH
YLL017W NH
YHR004C NH
YML023C NH
YNL197C NH
YCR104W NH
YDR252W NH
YJL174W NH
YGR191W NH
YDR306C NH
YLR350W NH
YLR157W-C NH
YDL179W NH
YOR025W NH
YGR177C NH
YDR139C NH
YBR066C NH
YER134C NH
YCL052C NH
YBR257W NH
YDR255C NH
YOR208W NH
YDL199C NH
YKL121W NH
YJR028W NH
YJR156C NH
YNL321W NH
YKL041W NH
YCL001W-B NH
YMR014W NH
YKR030W NH
YJL010C NH
YDR131C NH
YKL054C NH
YBR196C NH
YER163C NH
YBR230C NH
YLR128W NH
YLR032W NH
YBR214W NH
YPL268W NH
YEL035C NH
YOR020C NH
YLL053C NH
YDR314C NH
